# Supplementary material for: Molecular pathway activation features linked with transition from normal skin to primary and metastatic melanomas in human
Source: Oncotarget. 2015 Nov 26;7(1):656–70. doi: 10.18632/oncotarget.6394 (PMC4808024; doi:10.18632/oncotarget.6394)
Supplement: Supplementary file 3 [file oncotarget-07-0656-s003.xlsx]

## Sheet: Supplementary Dataset S3
Pathway	Tumour_GSM207929.CEL.gz	Tumour_GSM207930.CEL.gz	Tumour_GSM207931.CEL.gz	Tumour_GSM207932.CEL.gz	Tumour_GSM207933.CEL.gz	Tumour_GSM207934.CEL.gz	Tumour_GSM207935.CEL.gz	Tumour_GSM207936.CEL.gz	Tumour_GSM207937.CEL.gz	Tumour_GSM207938.CEL.gz	Tumour_GSM207939.CEL.gz	Tumour_GSM207940.CEL.gz	Tumour_GSM207941.CEL.gz	Tumour_GSM207942.CEL.gz	Tumour_GSM207943.CEL.gz	Tumour_GSM207944.CEL.gz	Tumour_GSM207945.CEL.gz	Tumour_GSM207946.CEL.gz	Tumour_GSM207947.CEL.gz	Tumour_GSM207948.CEL.gz	Tumour_GSM207949.CEL.gz	Tumour_GSM207950.CEL.gz	Tumour_GSM207951.CEL.gz	Tumour_GSM207952.CEL.gz	Tumour_GSM207953.CEL.gz	Tumour_GSM207954.CEL.gz	Tumour_GSM207955.CEL.gz	Tumour_GSM207956.CEL.gz	Tumour_GSM207957.CEL.gz	Tumour_GSM207958.CEL.gz	Tumour_GSM207959.CEL.gz	Tumour_GSM207960.CEL.gz	Tumour_GSM207961.CEL.gz	Tumour_GSM207962.CEL.gz	Tumour_GSM207963.CEL.gz	Tumour_GSM207964.CEL.gz	Tumour_GSM207965.CEL.gz	Tumour_GSM207966.CEL.gz	Tumour_GSM207967.CEL.gz	Tumour_GSM207968.CEL.gz	Tumour_GSM207969.CEL.gz	Tumour_GSM207970.CEL.gz	Tumour_GSM207971.CEL.gz	Tumour_GSM207972.CEL.gz	Tumour_GSM207973.CEL.gz	Tumour_GSM207974.CEL.gz	Tumour_GSM207975.CEL.gz	Tumour_GSM207976.CEL.gz	Tumour_GSM207977.CEL.gz
125-dihydroxyvitamin_Dsub3sub_biosynthesis	0	-0.941937	0	1.09919	0	0	0	0	0	0	0.505497	0	0.601812	0	1.25277	0.819059	0.757507	0	0	0	0	0	1.30013	-0.767188	0	0	0	0.513436	0	-0.526412	0	0	-0.726986	2.87651	1.75854	0	1.90165	0	0.815439	4.04053	1.95273	0	0	0	1.24529	1.00536	0	0	0.853039
1D-imyoi-inositol_hexakisphosphate_biosynthesis_II_mammalian	4.20337	3.99917	4.03268	7.44572	6.10081	10.1157	4.67649	3.88369	3.83041	2.55374	3.30046	4.64135	1.81942	5.10765	7.83828	6.05193	9.43775	4.19688	11.4566	4.13998	4.89231	3.56284	8.50411	5.37225	3.78046	1.02238	5.47728	6.58453	3.89577	6.64279	4.97487	3.30525	-0.636041	6.56873	6.6099	2.3317	-3.07279	0.858135	10.8893	-0.559691	4.28691	4.17852	1.35689	3.77297	-0.329937	-0.208424	0.814607	6.35558	1.77885
1D-imyoi-inositol_hexakisphosphate_biosynthesis_V_from_Ins134P3	0.60833	0.516341	1.39165	1.46555	2.32872	3.46806	-0.96547	0.562448	0.757114	1.63469	0.15173	3.4154	1.19396	2.01419	2.93278	2.84437	2.7838	1.93235	3.24737	0	2.39239	1.4576	3.49942	1.63864	2.43958	0.882621	1.52347	2.15634	1.51083	2.07387	1.11873	0.514705	0	0.512858	0.972483	0	-1.36744	0	3.40047	0	0	0	-0.754414	0	-0.790545	-0.881538	0	0.615494	0
2-amino-3-carboxymuconate_semialdehyde_degradation_to_glutaryl-CoA	0	1.47413	0	-1.40888	0	-0.809831	0	0	-1.03322	0	0	0	-0.585828	-1.06917	0	0.844693	0	-0.618194	0	0	-1.40192	0	-1.98231	-0.567742	-0.493201	-0.447562	-0.46584	0	0.410006	0	0	-1.06103	0	0	0	0	0	0	0	-0.935904	0	0	0	0	0	0	0	0	0.587214
2-deoxy-alpha-D-ribose_1-phosphate_degradation	0.899141	1.55201	1.93487	5.79206	7.41737	5.16905	6.69755	2.89807	0	7.43147	6.36514	5.35301	9.28432	5.94246	7.59394	9.79965	7.25948	6.97872	0.996165	4.47945	5.57057	5.90511	2.59391	1.86201	3.26261	5.46727	4.20807	2.09883	8.1201	6.0866	5.81462	0.48148	2.05063	0	0.667844	1.32189	0.595657	0.539913	7.24833	0.526502	1.57084	0.93364	0.63932	0	0	0	2.16053	2.4432	2.53884
2-oxobutanoate_degradation	-2.87474	-4.40127	-5.16237	-5.07898	-5.47635	-2.01404	-1.79922	-3.01191	-2.01852	-5.81639	-4.38269	-3.80269	-6.91753	-8.60654	-4.2466	-2.08154	-5.3842	-3.45324	-4.02027	-5.76996	-4.95757	-5.5786	-6.0372	-6.8636	-5.68043	-3.22135	-3.34607	-4.25932	-3.45511	-4.76074	-4.90221	-1.54903	-1.29702	-3.48304	-2.29639	-4.41536	-5.77531	-3.96371	-4.63403	-5.03673	-2.28673	-4.08934	-6.17754	-3.29139	-4.24015	-2.64239	-0.953427	-2.48108	-0.615339
2-oxoglutarate_decarboxylation_to_succinyl-CoA	1.55147	2.2063	0.934827	0.129517	0.441043	1.96655	2.69449	2.13739	2.65941	1.76268	2.00537	0.41291	-0.108698	-1.83904	1.67308	2.74389	1.44151	1.5623	1.40915	0.685014	0.494973	0.375954	0.810286	0.632815	0.924999	2.62532	1.30218	1.7436	1.36973	1.06507	1.27991	3.17938	2.44555	3.81648	4.08968	2.71881	2.5979	3.07714	2.05394	2.05293	2.5872	2.03137	2.27864	2.80399	1.55945	2.97567	3.49147	-1.39035	5.15762
2-oxoisovalerate_decarboxylation_to_isobutanoyl-CoA	0	-2.68483	-2.43806	-1.75305	-1.46904	-0.196784	-0.654736	-0.268439	-0.923628	-1.37466	-0.467525	-0.74551	-2.17273	-2.61317	-1.02245	-0.280014	-1.29584	-0.470118	-1.6522	-1.32847	-1.26723	-0.866294	-0.643418	-1.96115	-1.36784	-0.344903	-0.365349	-2.42061	-0.159218	-0.827521	-0.878329	-0.705356	1.20378	-1.78924	-0.76549	-1.72713	-2.66058	-1.61863	-2.10035	-2.55498	-1.70798	-2.77576	-2.14044	-0.859504	-1.37536	-0.452665	0.989753	-3.43026	-0.919695
3-phosphoinositide_biosynthesis	5.43449	8.01773	7.97627	4.19551	3.0151	7.11723	9.79641	8.52131	6.70846	7.34996	9.16875	7.99344	3.8099	2.98866	7.93395	6.18198	9.0556	6.82923	8.34616	4.29517	7.26539	6.5771	8.61799	7.40182	5.1994	6.27769	6.85791	8.3104	6.5905	7.00541	7.12862	8.26215	4.60124	10.8574	9.64427	3.8452	4.46424	8.24296	6.2842	-0.548445	6.45558	3.83802	4.99885	4.50438	1.87164	4.66902	6.25784	3.53706	10.7379
3-phosphoinositide_degradation	4.04109	1.55302	-1.22471	-2.01332	-3.03177	0.714129	2.52181	1.77019	1.14399	-4.48639	0.14928	-3.82328	-5.82054	-2.33522	-1.3398	-3.59448	0.198706	-3.16601	4.44328	-1.49584	-3.55719	-1.7647	-2.68844	-2.01573	-3.48777	-2.87652	-1.07813	-2.03638	-1.38323	-2.215	-1.08661	1.36692	-0.280074	3.03041	5.46504	-2.86254	-4.69452	-3.33985	0.542491	-6.3962	1.62544	2.10494	-2.98335	2.49322	-2.32844	-1.95845	1.11866	-5.73244	1.0331
4-aminobutyrate_degradation	-2.18546	-1.95554	-2.18232	-2.17595	-2.18393	-1.59339	-2.19528	-2.16192	-1.65631	-2.18393	-2.17595	-2.17595	-2.14979	-2.17595	-2.17595	-0.926973	-2.16033	-2.17595	-1.1944	-2.17595	-1.6445	-2.17595	-2.17595	-2.18978	-2.17595	-2.17595	-2.18393	-2.18426	-2.17595	-2.18393	-1.96257	-2.29837	-2.34236	-2.35352	-2.35352	-2.63617	-2.63617	1.87499	-2.16521	-2.81994	-2.67951	-2.67951	-2.64497	-2.30961	-2.59047	-2.57544	-2.70527	-2.16829	-2.64455
4-hydroxy-2-nonenal_detoxification	2.89232	2.8327	2.4776	3.47925	3.5419	4.38765	5.93004	5.17657	3.63723	2.92698	3.53598	2.61075	7.91177	4.18264	3.69973	2.57154	3.61488	3.33046	3.29217	4.30196	6.0723	8.55164	3.02929	6.60382	4.19148	3.09562	4.26882	2.772	3.7073	5.20374	2.52132	2.65609	0.536968	4.97275	4.05445	1.15964	0.606096	-1.34436	6.20462	-0.867916	1.35958	1.26287	1.02728	2.04077	0	0	1.61883	1.80606	0
4-hydroxybenzoate_biosynthesis	0	0	0	0	0	0	0	0	0	0	0	0.43113	0	0.563568	0	0	0	0	0	0	0	0	0	0	0.421122	0	0	0	0	0	0	0	0	0	0	0	0	0	0.72594	0	0	0	0	0	0	0	0	0	0
4-hydroxyproline_degradation	1.29299	0.448738	0	0	0.717101	1.88587	0	0	0	0.845921	0	0	0.66346	1.26196	2.24307	0.550083	1.51114	0	0.484503	0.530534	0.488935	0	0	0	0.718	0.554727	0	0	0	0.554011	0	0.420122	0	2.46124	2.90635	0	0	1.4492	6.73084	0	0.688652	0.413876	0.420867	0	0	0	0	4.09292	0.406728
5-aminoimidazole_ribonucleotide_biosynthesis	-4.58893	-2.30274	-4.88908	-6.00755	-4.93533	-4.31297	-4.2662	-3.93604	-3.99994	-4.85336	-5.00936	-5.07071	-5.76961	-5.61016	-4.14451	-5.16594	-3.59074	-3.91909	-3.1587	-5.1817	-5.62731	-5.80962	-6.16632	-4.66586	-5.80812	-4.15994	-4.79127	-3.35374	-5.22979	-3.97603	-4.67625	-3.7763	-4.65592	-1.60146	-2.00045	-3.00953	-3.16996	-4.62355	-1.02481	-2.1416	-2.12636	-2.28708	-5.05398	-3.67508	-5.10883	-4.55957	-1.94279	-2.54496	-4.06021
7-3-amino-3-carboxypropyl-wyosine_biosynthesis	0	0	0	0	-1.16508	0	-1.8749	0	0	0	0	0	0	1.1524	0	0	0	-0.983403	0.649241	0	0	0.96798	0	0	0	0	0	0.804644	0.503315	0	0	0.471314	-1.55906	0.57012	0.609617	0	0	0.873903	0	0	1.01073	0.628924	0.585526	0	0	1.10193	0	0	0
acetate_conversion_to_acetyl-CoA	-1.04323	-1.28483	-1.07608	-1.00508	-1.01123	-1.0702	-1.06884	-1.01123	-1.036	-1.01123	-1.00508	-1.00508	-1.00508	-1.00508	-1.00508	-1.00186	-1.01123	-1.00508	-1.2766	-1.00508	-1.00508	-1.00508	-1.00508	-1.07726	-1.00508	-1.0029	-1.01123	-1.036	-1.00508	-1.01123	-1.00508	-1.25099	0	-1.3004	-1.3004	-1.3418	-1.3418	-1.35047	-1.12929	-1.36277	-1.34569	-1.34569	-1.34799	-1.21834	-1.34907	-1.34907	-1.35741	-0.843968	1.19911
acetone_degradation_I_to_methylglyoxal	1.35862	1.78176	1.23263	2.88922	1.88535	-0.295486	2.03308	1.03917	1.93683	0.745254	0.71748	2.86201	-0.06083	6.09394	-0.0336081	7.90764	2.30477	1.35705	2.01199	2.83338	4.14733	2.87488	2.54307	2.30668	4.52308	0.887762	2.63593	2.32925	1.52845	1.74332	1.11497	1.19428	0.750054	0.459578	0.25518	0.0747735	-0.342031	0.860019	3.06664	1.52491	2.25077	2.14512	3.81049	3.90504	1.14187	1.22494	1.70217	2.82459	0.082208
acetyl-CoA_biosynthesis_from_citrate	0	-0.576956	-1.33202	-1.15423	-1.53868	-1.07244	-1.78405	-0.98797	-1.21383	-0.832456	-1.34009	-0.76449	-1.5206	-2.35106	-0.527845	-0.406339	-1.52074	-0.552837	-1.15948	-1.59644	-1.98798	-1.80685	-1.83659	-1.50943	-1.65533	-1.24111	-1.50277	-1.56373	-0.988601	-1.26537	-1.16065	-1.13086	-1.82073	-1.06602	-1.18584	0	0	-1.02665	-2.23034	0	0	0	-1.04052	-1.22844	-1.27951	-1.06413	0	-0.865618	0
acyl-CoA_hydrolysis	3.18852	1.29474	1.09051	0.578797	1.15201	2.51374	1.01377	0.768822	1.34104	-0.232753	-0.251029	-1.20801	-0.2814	-0.611764	0.0262714	-0.550692	0.51824	0.302599	-0.131226	1.38201	-0.785572	-0.766459	1.2131	-0.750382	-0.1636	1.37704	0.00521326	-1.38273	-0.585362	0.604279	-0.207831	2.01991	1.05124	1.87964	2.43499	2.23782	2.12971	2.70926	0.865624	2.32802	0.952048	0.647497	1.18537	2.28425	0.0322354	0.675607	-0.0825804	4.5268	3.0304
acyl_carrier_protein_metabolism	0.562279	-0.950594	0.984633	-1.35148	-0.813882	0	0	0	0.838699	0	0	0.727866	-1.07836	-1.07836	0	-0.421032	-0.726105	-0.818666	0	-1.25416	-0.767267	-0.984822	-0.915243	-1.01434	0	0.527728	-0.436495	-1.14844	0	0	0	0.656974	0.604739	0	0.932097	-0.811121	-0.516874	0	-0.733711	-0.504334	0.499991	0.610159	0	0	0	0	0	-1.00831	0
adenine_and_adenosine_salvage_I	-0.569337	0	0	1.10519	1.40835	1.53749	-1.09964	0.781025	0	0	0	-0.625399	0.438566	0	1.2139	0.640535	0	0.845672	2.05458	0.960539	0	0.651821	0.477241	0	0.682643	1.48403	0.548474	0	0.473662	0	0.693279	0.904022	-0.427589	1.18849	1.46647	0.697279	0.523323	-0.435599	0	0.608401	-0.830015	-1.2221	-1.14029	-1.19102	0	0	-0.576889	1.25991	0
adenine_and_adenosine_salvage_II	-1.3743	-1.82998	-1.73703	-1.45931	-0.88385	-1.3985	-1.40175	-1.33934	-1.39291	-1.33041	-1.12907	-1.15109	-1.32457	-1.90941	-0.555707	-0.515877	-1.45269	-1.32457	-1.79303	-1.32457	0	-1.32457	0	-1.50645	-0.959015	-0.73583	-0.771173	-1.66099	-0.804542	-1.2193	-0.611032	-0.758854	-1.88948	-1.70397	-1.80742	-1.82935	-1.5007	-1.99783	-1.8588	0	-1.87345	-1.87345	-2.17418	-0.770301	-2.8139	-2.19823	-2.83905	-1.75592	-1.86301
adenine_and_adenosine_salvage_III	-6.22455	-6.21118	-6.24854	-6.3014	-6.68051	-6.42372	-6.72717	-7.23217	-6.01357	-6.34342	-6.1701	-6.38073	-6.61004	-6.70691	-5.17521	-6.44516	-7.18715	-5.85854	-7.46669	-7.13048	-6.20512	-6.09707	-5.12067	-5.98292	-6.11598	-4.90329	-6.36428	-6.49853	-6.30479	-6.93449	-4.24547	-6.16552	-6.74188	-6.09254	-5.88516	-6.3841	-6.25942	-6.75052	-8.42571	-3.96005	-6.49818	-6.06281	-5.98544	-6.90123	-6.37453	-5.34987	-6.54086	-5.71986	-5.65147
adenosine_deoxyribonucleotides_ide_novoi_biosynthesis	3.11397	1.33873	3.3055	-0.580527	-0.727305	1.0313	2.85668	3.52124	1.36791	-2.27773	-2.35265	-2.30596	0.118161	-1.7516	0.706775	-2.49433	-0.701083	-1.21248	1.24721	1.52432	-1.76491	-1.00061	-0.589924	-0.193298	-1.44997	0.519026	0.805116	0.44381	-0.792897	0.896064	-2.43359	-1.86636	3.76733	2.67915	2.38371	-1.00287	-2.88472	-0.703118	2.62927	3.13273	2.79125	1.30414	-3.1413	-2.23012	5.00999	7.64288	-0.450663	0.919712	-2.88718
adenosine_nucleotides_degradation	-7.83882	-10.5964	-10.9007	-8.68488	-10.6585	-10.5797	-10.8232	-9.53616	-8.20728	-7.75012	-7.89614	-9.65605	-10.2829	-11.0267	-8.23043	-8.12422	-10.1244	-9.40061	-9.80404	-9.39803	-10.1125	-9.70427	-7.31145	-9.02899	-9.98212	-8.06307	-9.75057	-10.3824	-9.38773	-11.4496	-7.15392	-10.6949	-11.544	-10.585	-9.61574	-10.9916	-8.61875	-7.95745	-8.86979	-5.15549	-10.2778	-10.2762	-8.15063	-11.0929	-12.2623	-10.5677	-9.90761	-10.1562	-10.1742
adenosine_ribonucleotides_ide_novoi_biosynthesis	1.44518	0.488677	2.37597	-3.14926	-0.546949	0.7815	2.03219	1.50834	0.396205	-1.08334	-0.989589	-0.930651	-2.94281	-3.22112	-0.968346	-2.32021	-3.10244	2.45444	-0.503454	-0.416739	-1.3233	-0.0836165	0.0464141	0	0.270408	0.479488	0.626789	-0.891661	0.052996	-0.487481	-0.989265	0.899274	-0.700796	1.07475	-0.146581	0.491038	0.856528	1.21318	-3.43167	0.589141	0.832934	0.596355	-0.678818	-0.382615	0.216783	1.18954	1.83671	-1.19449	-2.32329
alanine_biosynthesisdegradation	0	0	0	0	0	0	0	0	0	0	0	0	0	0	0	0	0	0	0	0	0	0	0	0	0	0	0	0	0	0	0	0	0	0	0	0	0	0	0	0	0	0	0	0	0	0	0	0	0
allopregnanolone_biosynthesis	-0.493622	0	0	1.5173	1.43272	0	0.815985	0	0	0	0.549552	1.2838	0	0	0.987096	3.43694	0	1.67748	0	0	0	0	0	0	0.978251	0.769083	0.679112	0	2.05927	1.38841	0	0	-0.412903	1.03801	0	-0.515758	-0.605812	-0.423777	1.5171	-0.685364	0	0	-0.532743	0	-0.410326	0	-0.59422	0	-0.782339
alpha-tocopherol_degradation	0.552282	0	0	0	0	0	0	0	0	0	0	2.98914	0	0	0	2.0995	0	0	0	0	0	4.97194	0	0	0	0	0	0	0	0	0	0	0	0	0	0	0	0	0	0	0	0	0	1.25397	0	0	0	2.83508	0
anandamide_degradation	0	0	0	2.00823	0.6585	0	0	0	0	0	0	1.07301	2.05172	0.508302	2.05299	2.96888	0	2.04795	0	0	0	0.477704	0	0	0.958709	0	0	0	1.47833	1.71093	0	0	0	0	0	0	0	0	0	0	0	0	0	0	0	0	0	0	0
androgen_biosynthesis	-4.03997	-4.31	-3.63016	4.67921	-1.87706	-2.06918	-2.78981	-2.86313	-3.52705	-3.45774	-2.86395	-1.90175	-0.862928	-0.235598	-0.695024	13.6265	-2.41886	0.0323008	-4.23341	-3.42099	-3.42099	-2.48081	-3.42099	-2.75358	-0.795436	-2.30665	-2.7308	-3.52705	2.49432	2.71152	-2.45627	-4.18149	-5.24189	-1.4049	-4.35275	-5.22904	-5.3191	-3.26195	-2.30461	-5.58103	-4.77222	-4.77222	-5.25131	-1.50861	-2.68994	-0.595633	-5.33581	-3.01366	-5.52618
arsenate_detoxification_I_glutaredoxin	-0.642773	-1.21218	-1.27118	-0.621954	-1.00477	-0.987075	-0.988414	-1.27119	-0.927167	-1.65434	-1.02741	-1.77793	-1.25818	-0.981249	-0.715241	-2.04001	-1.88622	-1.26693	-1.14261	-0.530145	-1.36776	0.0242361	-0.476329	-1.18681	-0.966107	-0.343625	-1.21001	-0.524101	-1.19506	-2.03361	-0.845141	-1.24085	-1.32711	0.287338	0.355218	-0.466638	-0.338008	-1.5126	-2.41949	0.747328	-0.450642	-0.430253	-2.01415	-1.27368	-2.35657	-2.07703	-2.08439	-1.08157	-1.28682
ascorbate_recycling_cytosolic	-1.12035	-2.14041	-1.27163	-1.234	-1.32145	-2.21498	-2.04575	-1.5309	-1.92698	-2.18685	-1.40134	-1.75605	-0.477817	-0.607756	-1.86776	-1.43075	-2.16315	-1.64866	-3.92267	-0.423701	-2.19752	-0.749625	-1.37695	-1.77352	-0.918542	0.651032	-1.44765	-0.744561	-0.967411	-2.77869	-0.845141	-2.03118	-1.1819	-1.37185	-0.361561	-0.828691	-0.533504	0	-3.42334	1.45431	-0.644002	-0.771962	-1.65297	-1.27584	-2.16541	-1.87292	-2.73107	-2.18143	-0.928143
asparagine_biosynthesis	-2.21383	-2.65062	-3.55448	-3.35299	-1.74541	-2.26671	-4.80825	-3.65739	-3.14336	-3.19349	-2.76468	-3.21098	-0.603602	-2.29945	-1.96539	-1.59358	-2.5307	-2.53928	-3.56944	-4.25858	-2.32413	-2.94439	-3.06366	-2.96456	-3.43889	-2.41889	-2.53772	-2.4549	-2.69696	-2.53772	-3.58308	-0.586123	-4.28325	-3.70724	-4.23246	-4.04166	-3.61365	0	-3.48185	-0.686562	-1.85214	-1.97302	-5.36988	-2.11632	-0.984258	-0.683368	-5.42625	-4.2317	1.07413
asparagine_degradation	1.21195	-2.20308	-2.1098	-2.44281	-1.50809	-2.23782	-2.51439	-2.03532	-3.66456	-2.28093	-1.97151	-1.33244	-1.80195	-2.31296	-1.97151	-1.33113	-2.26006	-1.92737	-2.6241	-1.84405	-1.84405	-1.84804	-3.01041	-2.12871	-3.38071	-2.05478	-1.85237	-1.80722	-1.84405	-1.84334	-2.33883	-0.731392	-2.90023	-0.909381	-0.601867	-2.25609	-1.77801	-1.5823	-3.17197	-2.81641	-0.583918	-0.775275	-2.01829	-1.77276	0.280195	0.497606	-2.39976	-1.72466	4.24868
aspartate_biosynthesis	0	0	0	0	0	0	0	0	0	0	0	0	0	0	0	0	0	0	0	0	0	0	0	0	0	0	0	0	0	0	0	0	0	0	0	0	0	0	0	0	0	0	0	0	0	0	0	0	0
aspirin-triggered_lipoxin_biosynthesis	-1.4606	-3.11607	-2.73172	-2.44171	-2.67157	-2.81166	-2.87904	-2.77093	-2.59785	-2.20739	-2.70877	-2.71951	-2.61189	-1.71715	-2.36348	-2.30243	-2.50866	-2.5556	-3.71597	-2.35713	-2.7259	-2.30003	-2.51448	-2.06094	-2.25253	-2.64997	-2.88195	-1.79174	-2.68777	-2.78843	-1.92541	-3.74559	-3.25062	-2.93351	-3.72547	-1.0753	-2.22536	-3.2328	-2.92015	3.29843	-3.11532	-2.92424	-2.14025	-2.95165	-3.31179	-3.84741	-3.86066	-1.08362	-3.08341
aspirin_triggered_resolvin_D_biosynthesis	-1.4606	-3.11607	-2.73172	-2.44171	-2.67157	-2.81166	-2.87904	-2.77093	-2.59785	-2.20739	-2.70877	-2.71951	-2.61189	-1.71715	-2.36348	-2.30243	-2.50866	-2.5556	-3.71597	-2.35713	-2.7259	-2.30003	-2.51448	-2.06094	-2.25253	-2.64997	-2.88195	-1.79174	-2.68777	-2.78843	-1.92541	-3.74559	-3.25062	-2.93351	-3.72547	-1.0753	-2.22536	-3.2328	-2.92015	3.29843	-3.11532	-2.92424	-2.14025	-2.95165	-3.31179	-3.84741	-3.86066	-1.08362	-3.08341
aspirin_triggered_resolvin_E_biosynthesis	-1.4606	-3.11607	-2.73172	-2.44171	-2.67157	-2.81166	-2.87904	-2.77093	-2.59785	-2.20739	-2.70877	-2.71951	-2.61189	-1.71715	-2.36348	-2.30243	-2.50866	-2.5556	-3.71597	-2.35713	-2.7259	-2.30003	-2.51448	-2.06094	-2.25253	-2.64997	-2.88195	-1.79174	-2.68777	-2.78843	-1.92541	-3.74559	-3.25062	-2.93351	-3.72547	-1.0753	-2.22536	-3.2328	-2.92015	3.29843	-3.11532	-2.92424	-2.14025	-2.95165	-3.31179	-3.84741	-3.86066	-1.08362	-3.08341
beta-alanine_degradation	-1.29408	-0.573138	0	0	0	0	1.0992	-0.442822	0	0	0	0.655925	-0.501738	-0.539551	0	0.567591	0.495918	0	0	0	0	0	-0.734991	1.0162	0	0	0	0.610175	0	0.759622	-0.480907	1.107	1.11754	0.727001	0.528334	0	0	0.444854	1.78845	-0.670816	0	0	0	-0.781968	0	0	0.773069	0	1.11967
bile_acid_biosynthesis_neutral_pathway	-4.25065	-6.50435	-5.36402	-0.479882	-6.1444	-7.13402	-4.70298	-5.46639	-3.5461	-6.24288	-7.11566	-6.89596	-7.12462	-7.65718	-6.45926	4.44246	-6.28846	-5.38927	-6.31421	-7.13747	-7.02534	-5.69088	-7.72189	-7.83735	-7.01877	-6.75473	-6.65153	-4.32447	-4.1425	-5.71743	-6.50199	-6.115	-6.43288	-0.992271	-1.83654	-7.47154	-7.75639	-7.59186	-3.88013	-9.43387	-7.54938	-8.21975	-5.65364	-5.95402	-1.3604	-1.09353	-7.05328	-7.70932	-4.4265
biotin-carboxyl_carrier_protein_assembly	0	0	0	0	0	0	0	0	0	0	0	0	0	0	0	0	0	0	0	0	0	0	0	0	0	0	0	0	0	0	0	0	0	0.920384	0	2.4263	0	0.649829	0	0	0	0	0	0	0	0	0	0	0
bupropion_degradation	0	0	0	0	0.565627	1.9477	0	0	0	0.503194	0.510669	0	0.802487	0.719258	0	0.664151	0	0.455449	0	0.484659	0	0.905536	0	0	0	0	0.471234	0	0	0.610922	0	0	0	0	0.544446	-0.647265	-0.678844	0	0.691529	0.90108	0	0	0	0.604427	0	0	0	0.864513	-0.858187
C20_prostanoid_biosynthesis	2.12878	-0.502549	0.110979	7.34265	5.47537	4.84584	1.09298	2.25977	2.67744	7.42047	3.8529	3.28736	6.80437	8.51733	5.00946	7.09749	3.64342	6.08934	0.337003	5.00306	6.81372	5.66274	4.75349	4.90612	7.09207	4.2784	3.52147	-0.123711	4.28986	1.49464	5.94602	-0.624793	-4.80278	-1.84622	-3.02741	-0.385926	-1.62705	-3.33199	3.06766	1.40434	-3.04745	-2.74605	0.529814	-0.849121	-0.4867	-1.34461	-3.53572	6.88763	-0.84547
cardiolipin_biosynthesis	0	0	0	0	0	0	0	0	0	0	0	0	0	0	0	0	0.59535	0.655989	0	0	0	0	0	0	0	0	0	0	0	0	0	0	0.63212	0	0.903928	0.98527	0	0	0	0	0	0	0	0	0	0	0	0	0
carnosine_biosynthesis	0	0	0	0	0	0	0	0	0	0	0	0	0	0	0	0	0	0	0	0	0	0	0	0	0	0	0	0	0	0	0	0	0	0	0	0	0	0	0	0	0	0	0	0	0	0	0	0	0
catecholamine_biosynthesis	0	0	0	0.452585	0.565129	1.07915	0	-0.611784	0	0.42861	0	0	0	0.559984	0	0	0	0	0	0	0	0	0.444668	0	0	0	0.572561	0	0	0	0	0	0	0.622174	0	-0.578739	0	0	0.768608	0.685534	0	0	-0.434335	0	0.696265	0	0	2.46722	0
CDP-diacylglycerol_biosynthesis	2.71586	3.48004	0.289874	2.27456	3.513	2.97754	4.80081	2.05316	3.5295	3.92548	-0.180096	5.92766	4.42287	4.19114	5.94403	13.3427	2.4292	3.44119	2.65996	3.35244	-1.18247	4.13035	1.97352	0.626659	1.38757	0.640611	1.44924	2.60273	5.8046	4.15519	1.62731	1.71583	4.35665	11.5395	4.83482	0.924771	1.04329	0.111259	8.00894	5.51053	1.7715	1.23861	0.391289	2.90401	0.497873	0.677654	4.73977	3.66516	4.64195
ceramide_ide_novoi_biosynthesis	0.0123614	1.1385	1.04989	-2.83439	0.050283	1.52579	3.05435	1.74279	3.28514	-0.174813	0.559998	2.24548	-0.2927	-2.5521	0.689598	0.789888	-0.796339	-0.0452293	1.93912	0.792044	0.0033614	0.0201972	1.37178	0.149663	0.229033	1.9356	2.0952	-1.36604	2.21669	0.387199	1.07172	3.17773	1.89641	0.926226	2.32905	0.603073	1.28987	-0.600592	-1.9908	-0.81517	0.923925	1.3952	2.79533	0.333561	-0.660014	-0.449481	1.42463	-2.51433	-0.431879
cholesterol_biosynthesis_I	-11.0385	-23.3762	-18.673	-6.67539	-6.51691	-13.7389	-18.7374	-12.9242	-11.3748	-9.85163	-8.93222	-7.77469	-6.76345	-16.2305	2.45522	8.59585	-10.0406	-6.96328	-19.9148	-15.2082	-12.1463	-9.11055	-18.5716	-20.33	-14.1386	-6.30389	-15.7973	-15.2786	-0.807772	-6.71047	-14.7307	-17.9201	-21.3341	-21.731	-20.5121	-23.3597	-22.7817	-15.66	-19.6707	-10.36	-21.1356	-20.738	-12.8542	-20.8735	-10.734	-10.3117	-16.1507	-16.6712	-15.8692
cholesterol_biosynthesis_III_via_desmosterol	-11.0385	-23.3762	-18.673	-6.67539	-6.51691	-13.7389	-18.7374	-12.9242	-11.3748	-9.85163	-8.93222	-7.77469	-6.76345	-16.2305	2.45522	8.59585	-10.0406	-6.96328	-19.9148	-15.2082	-12.1463	-9.11055	-18.5716	-20.33	-14.1386	-6.30389	-15.7973	-15.2786	-0.807772	-6.71047	-14.7307	-17.9201	-21.3341	-21.731	-20.5121	-23.3597	-22.7817	-15.66	-19.6707	-10.36	-21.1356	-20.738	-12.8542	-20.8735	-10.734	-10.3117	-16.1507	-16.6712	-15.8692
cholesterol_biosynthesis_II_via_2425-dihydrolanosterol	-11.0385	-23.3762	-18.673	-6.67539	-6.51691	-13.7389	-18.7374	-12.9242	-11.3748	-9.85163	-8.93222	-7.77469	-6.76345	-16.2305	2.45522	8.59585	-10.0406	-6.96328	-19.9148	-15.2082	-12.1463	-9.11055	-18.5716	-20.33	-14.1386	-6.30389	-15.7973	-15.2786	-0.807772	-6.71047	-14.7307	-17.9201	-21.3341	-21.731	-20.5121	-23.3597	-22.7817	-15.66	-19.6707	-10.36	-21.1356	-20.738	-12.8542	-20.8735	-10.734	-10.3117	-16.1507	-16.6712	-15.8692
choline_degradation	0	1.93846	0	0	0.416094	0.470641	0.804843	0	0	0	0	0.479893	0	0	0	0	0	0	0	0	0	0	0	1.25695	0	0.489004	0.505747	0	0	1.07546	0	0	0.852158	0	0	0	0	0	0	0	-0.426058	0	0	0	0	1.48493	0	0	0.955707
chondroitin_and_dermatan_biosynthesis	0.712296	2.27064	1.9722	-0.517551	-0.534621	-0.575688	1.20668	1.0425	0.290467	0.588028	1.2359	1.34882	-0.546895	0	0.280742	0	-0.963716	0.763898	2.10993	-0.17328	0.285726	1.44613	0.991646	0.998836	-0.517551	0.166997	0.789731	-2.51414	0.49436	0.392916	1.17115	1.68601	0.884556	0.738519	0.535043	-0.785383	0	2.05235	-2.5469	-2.02971	-0.366184	0.108583	0.403079	-1.11582	1.39912	1.64742	1.0229	1.3794	1.12292
chondroitin_sulfate_biosynthesis	7.28593	4.09213	6.81163	2.5063	0.889342	7.06669	0.0929221	6.89828	3.7492	2.59872	1.94348	1.54102	1.49114	2.71008	3.96465	-0.269149	2.96199	4.62194	7.10952	1.04906	-0.0232431	1.37844	3.7143	2.31019	-0.86618	3.44308	2.4775	-0.200989	1.07762	0.0741634	2.27698	9.94192	3.38314	13.4222	11.705	0.396301	1.0861	10.7919	6.97676	6.44311	1.10456	1.44576	3.27097	4.82819	4.60294	6.53628	1.45228	11.6323	2.71377
chondroitin_sulfate_biosynthesis_late_stages	4.68407	1.353	4.26659	0.708699	0.130561	5.4809	1.44754	4.29012	1.27483	3.90266	2.88358	3.9914	2.03152	2.67698	4.09184	0.354941	2.97531	4.65498	2.95097	0.498899	1.17404	2.04703	4.97109	1.80333	-0.27648	3.11636	2.37622	-0.132184	0.893251	1.59967	3.2499	9.47863	-0.55424	6.00251	6.13268	1.10953	2.33733	7.06971	1.16616	4.69312	1.17797	1.37936	3.39669	4.72941	6.49227	8.15572	1.71949	7.57007	1.1674
chondroitin_sulfate_degradation_metazoa	1.76816	-0.0753376	1.76677	-0.643845	3.17223	1.42537	5.28542	0.826126	-0.141094	1.82496	-0.0806397	0.0852501	3.47682	0.931596	1.4259	0.955196	3.45777	1.0773	1.1049	-0.940284	3.30392	2.51779	0.663039	-1.47275	1.29643	2.59693	3.48494	1.5428	0.118822	0.377496	1.47635	2.15966	-1.76534	3.60046	3.16633	0.32851	0.324754	2.82832	3.8443	-0.492443	-0.312598	-0.38528	-0.32693	1.59917	3.57308	4.02816	0.835093	2.39157	2.09823
citrulline-nitric_oxide_cycle	-2.16566	-4.4474	-3.46052	-1.31772	-1.49249	-0.977441	-2.82069	-2.60395	-3.99942	-2.28753	-2.86186	-3.76102	-2.34287	1.67192	-0.944657	-0.986865	-2.44438	-3.20398	-3.77112	-1.9914	-1.27111	-2.53729	-1.81439	-3.67319	-2.04724	-1.64411	-1.88615	-3.04779	-2.27735	-2.42428	-2.43682	-2.32439	-6.49215	-2.58225	-2.08991	-3.67643	-2.98235	-2.52109	-1.13016	-2.01557	-4.4268	-4.97412	-4.66248	-2.66949	-2.46998	-2.36216	-5.23482	-2.74245	-5.96351
CMP-iNi-acetylneuraminate_biosynthesis_I_eukaryotes	-0.511424	-0.517201	-0.964309	-3.61029	-2.85566	-1.14608	-2.24524	-2.11782	-0.761559	-4.035	-3.50662	-2.70154	-2.43581	-4.02743	-2.83247	-4.10652	-3.67809	-2.23554	-0.76462	-2.80069	-2.11833	-4.08197	-1.52473	-2.25867	-4.34369	-1.89443	-2.40014	-4.04998	-2.39527	-2.91762	-1.71978	-0.892993	-0.0778467	-0.251645	0.868996	-2.79864	-1.90792	-1.41243	-3.46766	-2.07841	-2.86092	-2.23865	-1.84936	-2.83849	-0.0652653	0.066778	-0.109339	-0.993203	-1.28791
CMP_phosphorylation	3.11397	0.720759	3.3055	-1.81762	-1.49098	-0.152069	2.85668	3.52124	0.507973	-2.7195	-2.35265	-2.30596	-0.739091	-3.23087	-0.0280366	-2.49433	-2.19913	-1.7268	0.339333	1.52432	-2.24023	-1.7793	-0.589924	-0.785543	-2.10961	0.519026	0.386493	-1.09103	-0.792897	0.392582	-2.43359	-1.86636	3.76733	1.39185	1.43939	-1.00287	-2.88472	-1.65097	-0.469748	3.13273	2.3041	0.829615	-3.1413	-2.23012	4.05971	6.66201	-1.2111	-0.74553	-3.77085
coenzyme_A_biosynthesis	-0.699685	-1.5712	-0.706258	-1.97452	-2.14678	-1.54226	-0.517147	-0.0761293	-0.990482	-3.39047	-2.71938	-2.82503	-2.99377	-2.46572	-1.74737	-2.72198	-2.87476	-2.26012	0.522413	-2.35447	-3.39869	-1.92354	-3.32496	-2.10596	-3.30222	-0.886763	-2.81921	-2.08445	-2.62971	-1.24251	-2.0272	-0.00176044	-1.75811	1.20886	0.652607	0.671453	-0.590787	-1.8823	-2.19379	-1.21776	-0.528139	-1.68388	-2.09247	-1.95559	-1.20115	-0.367534	0	-1.0528	-1.73833
creatine-phosphate_biosynthesis	-3.35273	-2.42794	-2.36704	-2.71908	-3.10024	-1.30861	-1.66879	-4.31637	-3.37616	-2.27561	-1.73392	-1.76237	-3.08196	-2.4806	-2.3064	-3.01742	-2.5233	-2.33022	-2.55448	-1.37145	-2.94684	-2.43052	-0.565096	-3.13087	-1.22385	-0.565096	-2.39815	-0.498971	-2.10267	0.193779	-1.97712	-4.01805	-2.02922	-2.36014	-2.45453	-2.62118	-2.253	2.4674	0.77075	-2.34783	-1.88041	-1.91555	-1.76983	-6.61544	-2.7104	-3.32343	-2.31893	-4.65012	-2.21111
creatine_biosynthesis	1.18483	1.18044	2.58319	1.18435	3.44793	1.24553	1.15748	1.25742	1.55891	3.30178	3.38096	3.43199	2.86819	1.84323	2.93439	3.05843	2.74793	2.55796	1.91429	2.17317	2.35036	4.18092	1.60668	1.61961	3.96987	2.64116	1.94452	1.55891	4.84757	5.06774	3.27367	2.20028	1.09369	1.42742	0.557918	0.421324	0.438356	4.00387	2.8195	1.67515	1.44479	0.84242	1.27214	1.6339	1.05348	1.15611	0.883364	2.13294	0
cysteine_biosynthesis	-6.25668	-4.5282	-8.06836	-7.40278	-6.84509	-7.67379	-5.01534	-6.04931	-2.80689	-7.37689	-6.41278	-7.54053	-7.46595	-9.57693	-5.76064	-7.17857	-8.59703	-6.42646	-6.75307	-6.31931	-6.1976	-6.12308	-6.86733	-6.36101	-6.88902	-5.76835	-6.22358	-9.14109	-6.27871	-6.16561	-7.09383	-6.8381	-3.20776	-4.90054	-4.12304	-7.35086	-6.78519	-3.99849	-3.84021	-6.64717	-6.75715	-6.31929	-6.84197	-4.16888	-6.36362	-4.78383	-4.63138	-6.24188	-6.14645
cysteine_biosynthesishomocysteine_degradation_trans-sulfuration	-4.78602	-4.16222	-4.73456	-4.82776	-4.79787	-4.72449	-4.4573	-4.82208	-4.52663	-4.88894	-5.02305	-4.78712	-4.86937	-4.97001	-4.97001	-4.8788	-5.00538	-5.03672	-4.46491	-4.77707	-4.80787	-4.8099	-4.82277	-4.72758	-4.83743	-4.99201	-4.82215	-4.77212	-4.88898	-3.86078	-4.87459	-4.57766	-2.5322	-4.04849	-2.98778	-4.6602	-3.98197	-0.883013	-1.49545	-4.53316	-4.67873	-4.67409	-4.66815	-4.42989	-4.65391	-4.65849	-3.08324	-4.65502	-3.97578
D-galactose_degradation_V_Leloir_pathway	-0.255011	-2.47969	-0.804315	0	0	0.408469	-0.379375	-0.516342	-1.85894	-0.656246	0	0.0143962	-0.710395	-1.0818	0.475474	1.08476	-0.423175	0	0.116432	0.363333	-0.803826	-1.10174	-0.873977	-1.50289	-1.01125	0	-0.544193	-1.86112	-0.81704	0	0.0338775	-1.20107	-0.343467	3.18958	2.81102	-0.751757	-0.575396	0	0.796537	0.0740296	0.757868	0	-0.865141	-0.727591	0.93532	-0.159554	-0.820688	1.01467	0
D-glucuronate_degradation	1.93268	3.28456	2.74239	0.692507	1.4222	1.58901	2.9145	2.4908	1.21471	1.0382	0.910715	1.0354	0	0.73709	0.843855	0.625193	0.930598	1.37883	3.3773	2.53569	0.464663	0.812012	1.22801	2.95965	2.04277	1.12402	1.62494	0	1.70203	0.916011	1.21256	1.54805	2.65398	1.2996	1.5903	2.38904	1.99499	0.436999	1.04915	0.786934	2.04664	2.22126	1.54903	0.942912	1.80823	1.85934	3.10002	1.08315	2.43977
D-imyoi-inositol-5-phosphate_metabolism	3.97906	6.2589	1.11231	4.24848	3.59211	5.40275	2.30082	1.61193	1.919	2.73392	2.7366	1.91393	6.95193	7.81274	3.67229	2.11821	7.16948	3.65314	4.08608	4.48653	4.02753	5.39352	1.35978	6.86888	4.14485	3.32809	3.83193	4.93009	2.50679	3.9431	2.63829	1.376	3.80833	5.51089	5.61196	-0.0148617	0.120451	8.75838	12.6041	5.51799	8.12262	5.41871	0.380006	5.16166	6.85033	1.86391	1.73907	5.36171	2.17453
D-imyoi-inositol_134-trisphosphate_biosynthesis	4.69047	5.85393	4.57272	7.62573	5.09686	7.99862	7.57902	4.28669	4.15167	2.03115	4.24704	2.01684	1.93645	5.46013	6.22244	4.49035	7.97872	3.56984	7.35111	5.98175	4.65567	2.92982	6.66146	5.14684	2.45076	0.874173	5.27857	6.21889	3.26693	6.89767	4.83159	2.79055	0.937471	5.85626	4.17889	2.3317	-1.70535	0.407593	9.58359	0.392407	5.14417	5.47665	2.94363	4.74157	1.6413	1.15889	2.79509	7.65259	3.17585
D-imyoi-inositol_145-trisphosphate_biosynthesis	6.62228	9.48887	4.67618	7.25064	7.56697	11.8506	8.11567	5.66005	6.58687	8.0373	6.43516	4.35057	10.1824	8.51221	8.12886	5.95248	12.9467	7.73596	9.87446	8.52707	8.6932	9.44718	5.88607	11.1348	6.86805	6.8295	7.18115	9.91808	5.88945	7.529	6.00457	7.94421	6.72501	13.873	13.4546	5.95886	5.6092	14.6788	19.6176	7.89168	14.5204	9.32357	4.59858	8.8075	10.8545	5.78477	6.8625	10.3762	8.64599
D-imyoi-inositol_145-trisphosphate_degradation	5.71748	1.55867	2.04586	-0.979009	1.90246	2.46553	6.35149	4.09769	3.47864	-0.533009	2.25173	0.548318	-1.42994	-2.83048	3.34235	-0.741374	2.31064	0.000138242	4.90096	-1.22935	1.68783	1.79553	-0.721592	-1.59706	-1.52295	-0.209454	-0.630868	-0.112656	3.49918	0.000928028	1.30232	4.26793	0.0532068	1.90094	1.85202	-2.7666	-5.28007	-2.15367	-3.75076	-4.56642	3.257	4.00762	-1.76593	2.44879	-1.34644	0.298247	-2.48731	-7.08169	-1.59275
D-imyoi-inositol_1456-tetrakisphosphate_biosynthesis	-1.09542	-2.37111	-0.890772	-1.64557	-1.32477	0.300859	-1.47566	-0.965452	-1.07837	-1.1121	-1.51607	-0.790896	-1.31099	-1.93335	-1.31694	-1.28279	-1.32477	-1.30531	0.961234	-1.84177	-2.15576	-0.824579	-0.948924	-0.402418	-1.10989	-0.734416	-1.32477	-0.957178	-0.881987	-2.32875	-0.975452	0	-1.57351	0.738808	1.91816	0	0	0.450542	0.24361	-0.451429	-0.857251	-1.29813	0	-0.968602	-1.18069	-0.485771	-1.98048	-1.9125	-1.397
D-imyoi-inositol_3456-tetrakisphosphate_biosynthesis	0	0	0.49355	0	0	1.65188	0	0	0	0	-0.417756	0	0	0	0	0	0	0	0.961234	0	0	0	0.707844	1.01081	0	0	0	0.833525	0	0	0	0	0	0	0.459625	0	0	0	2.77255	0	0	0	0	0	0	0	0	0	0
D-mannose_degradation	-0.459293	0	-0.447586	-0.492799	0	-0.529624	-0.422949	-0.566896	-0.46896	-0.492798	-0.596356	-0.527104	-0.596356	-0.492799	-0.492799	-0.492799	0	-0.527104	0	-0.583686	-0.560173	-0.527104	-0.596356	-0.404454	-0.492799	-0.475224	-0.492798	-0.503266	-0.580276	-0.492798	-0.492799	0	0	1.92952	1.65095	-0.461138	-0.503722	-0.557479	2.00625	1.62921	-0.487774	-0.487774	-0.58475	0	-0.435137	0.794743	0	0	0
dermatan_sulfate_biosynthesis	5.12763	5.30334	5.93888	2.62422	1.33696	3.34956	0.930463	6.29577	4.42788	2.11023	2.8306	2.00843	2.22995	1.33894	3.56872	1.32826	1.04625	3.34683	6.42398	1.5481	1.3245	2.36133	3.82482	3.43006	0.321479	3.3753	2.87399	-2.92208	2.52194	0.346507	4.33499	9.61941	4.26001	9.93928	7.2826	1.13591	2.45769	5.60734	4.66753	1.18381	1.07129	1.35042	4.76647	1.37898	2.94763	4.42792	2.83438	9.1098	1.68567
dermatan_sulfate_biosynthesis_late_stages	0.273846	-0.896708	0.618725	2.12143	1.14907	0.748411	0.0603189	1.63666	0.334942	1.92747	2.5348	2.50507	2.25258	0.85404	2.37164	2.63056	0.839927	1.86969	-0.907814	1.35308	1.72765	0.737186	2.25367	0.42717	1.57251	2.25408	0.86426	0.136409	2.29837	0.212833	3.5908	4.36709	-0.997406	-0.596739	-1.47918	1.47736	2.19418	-2.33868	-0.0608279	0	0.440692	0	2.77784	1.64138	-1.24465	-0.580376	1.01242	1.86203	-1.20455
dermatan_sulfate_degradation_metazoa	2.04917	0.670496	1.19399	-1.3361	0.137343	-0.114578	3.76501	0.563957	-0.144227	0.143433	-0.0924715	0.117281	-1.20728	0.734973	-0.237956	-1.11385	0.919168	-0.28085	1.19456	-0.0223913	0.10257	1.46644	1.31609	-1.14184	0.0266474	0.694594	1.62373	0.249037	-0.210363	0.638524	0.80027	2.31511	0.802264	5.0706	4.30908	1.74485	1.56814	0.24504	0.501413	0.784046	1.0614	1.05297	0.789804	1.91916	3.20587	3.67864	1.44397	1.92844	2.00703
diphthamide_biosynthesis	-0.671088	0	-0.769984	-0.722784	-0.760514	-0.735863	0	-0.755865	-0.685445	-0.738309	-0.750691	-0.819855	-0.819855	-0.800877	-0.749465	-0.897866	-0.863965	-0.664263	0	-0.78672	-0.812964	-0.722784	-0.865691	0	-0.669176	-0.791854	-0.789219	-0.782738	-0.722784	-0.584601	-0.722562	-0.702719	0	-0.412655	0	-0.856862	-0.956811	-0.732498	-0.509039	0.744436	0	0.78678	-0.95816	-0.673362	-0.838915	-0.728219	0	-0.626347	-0.969662
dolichol_and_dolichyl_phosphate_biosynthesis	3.67994	3.19859	1.55122	1.56844	1.17764	3.52368	2.52556	2.29171	2.32987	1.2275	1.57065	2.44216	1.3521	2.27719	1.36226	1.83121	2.36682	1.68841	2.62834	2.3241	1.81754	2.35366	1.41197	2.55131	1.38692	0.704762	2.92931	1.57444	1.61457	1.56836	1.68504	1.48611	2.41571	4.12792	4.05243	2.35595	1.29013	1.81339	3.73258	1.81094	1.66148	1.66653	2.40921	1.43806	2.29817	2.6917	1.93031	2.63816	1.90497
dolichyl-diphosphooligosaccharide_biosynthesis	0.664386	-2.80421	-2.0077	-7.15314	-5.28749	-1.13897	-2.03992	-0.873399	-1.68125	-7.17961	-8.76438	-7.74707	-7.08485	-7.5118	-2.89381	-6.31608	-4.7841	-5.21586	0.473391	-1.56541	-7.40584	-7.72221	-6.77007	-5.58379	-4.87174	-3.51606	-7.16876	-4.62733	-6.13978	-3.34074	-5.95408	-2.57321	-2.21641	-0.149993	1.68721	-2.20896	-2.17949	-4.90029	-1.64541	-2.14772	-4.68639	-5.67955	-5.59036	-5.73153	-2.32095	-0.972678	-1.04816	-2.77382	-2.13316
dopamine_degradation	1.84235	0.733461	5.07764	3.78124	7.31983	2.11483	2.09051	2.32921	2.08914	4.54411	5.19623	5.82607	4.34803	2.37832	7.84752	6.49499	2.6382	6.52838	2.2972	3.73745	2.64603	4.18382	2.11259	3.78854	4.32771	7.05994	1.55171	1.0854	5.2786	7.92083	3.67644	1.86634	-0.496702	1.14472	1.69812	0.978611	1.0292	1.50931	1.79304	-0.918425	-0.550582	0.422681	0.916796	5.00892	2.70673	4.46313	1.16639	4.6796	6.00559
dTMP_ide_novoi_biosynthesis_mitochondrial	0	-1.99707	-0.97858	-3.03324	-1.99952	-3.60725	-0.860981	-0.804194	-0.667776	-2.19745	-1.44287	-2.2096	-3.91364	-4.88259	-2.88034	-2.11112	-3.18405	-2.50247	-2.23648	-2.00616	-2.35978	-2.06381	-3.09746	-4.54021	-2.44073	-1.22596	-2.58118	-2.39788	-1.31005	-2.11457	-2.30686	-2.41157	0	-1.94698	-1.8609	0	-0.608912	-1.19414	-5.5012	-0.713823	-0.886781	-0.729181	-1.98304	-0.977315	-0.490212	0	-1.20931	-0.660841	-1.26652
eicosapentaenoate_biosynthesis	-5.25893	-7.07726	-5.86724	3.8302	-7.44151	-6.77283	-7.17622	-3.301	-2.86948	-6.89707	-3.01428	2.26417	-6.51279	-9.91967	-0.502458	8.77399	-6.34039	2.03539	-7.17756	-4.32699	-5.17156	-4.61108	-9.57466	-6.73048	-6.37224	-4.35715	-6.55533	-6.26507	4.70497	5.99074	-5.35042	-5.00938	-7.31554	-5.15067	-4.89151	-5.63678	-5.53297	-3.75099	-7.16669	-5.78393	-7.57524	-6.7771	-5.00695	-4.80399	-3.43632	-3.05513	-7.23202	-5.61319	-6.05381
epoxysqualene_biosynthesis	0	-2.48816	-2.65956	-3.01824	-1.84352	-1.50525	-1.79409	-1.48109	-0.247941	-1.52749	-1.34114	-0.567016	-2.07419	-3.22447	0.460865	-1.54434	-2.50633	-2.12801	-3.11679	-1.92249	-2.42135	-2.0397	-3.04195	-1.84724	-2.00437	-1.37245	-2.11446	-2.07729	-1.96771	-2.2822	-2.10212	-2.65765	-3.29933	-3.78721	-4.4376	-3.4636	-3.68929	-2.96571	-3.10901	-1.77181	-3.37429	-3.22025	-2.28647	-3.39669	-2.74649	-1.93437	-0.228344	-3.77208	-1.5203
estradiol_biosynthesis_I	0	0.456649	0.428273	-0.285601	4.99211	-1.07861	0	0	0	0	-0.755377	0	-1.2067	1.41361	-2.13669	-1.61297	-1.99458	-0.332842	2.1306	1.02106	-0.617486	0.905536	-0.430077	0.496871	0	-0.590143	0.471234	-0.249406	0.430456	-0.516847	0	0.582036	1.23529	0	0	-0.0227851	-0.678844	0	0.5984	0.90108	0	0	0	0.604427	0	0	0	0.711492	-1.27525
estradiol_biosynthesis_II	0	0	0	0	0.565627	0	0	0	0	0	0.510669	0	0	2.28155	0	0.664151	0	0.455449	0	0.484659	0	0.905536	0	0	0	0	0.471234	0	0	0	0	0	0	0	0	-0.647265	-0.678844	0	0.691529	0.90108	0	0	0	0.604427	0	0	0	0.864513	-0.858187
ethanol_degradation_II	-0.00530188	-1.11156	-0.357981	2.88857	2.8746	0.912302	1.49859	1.23448	0.561951	2.24513	2.1389	2.73291	2.56681	1.29391	3.20205	3.77482	2.19879	2.24957	-2.60265	1.45333	2.54822	2.75755	1.09118	0.0889687	1.87004	2.52933	1.61399	0.341509	2.77873	3.66398	2.84797	0.367901	-0.706276	-2.20007	-2.71645	0.195886	0.234336	-3.56848	-0.217393	-3.28465	-0.899531	-0.559845	0.636445	1.30004	-2.89855	-3.08215	-3.45335	-0.313229	1.19911
ethanol_degradation_IV	-0.814754	-1.9029	-0.829918	2.88857	2.8746	0.0999248	1.01854	0.280751	-0.0636781	1.48681	2.1389	2.30601	1.92149	-0.272446	2.77221	4.53455	1.7077	2.24957	-3.16802	1.45333	2.05334	2.75755	0.368262	-0.515867	1.87004	2.52933	1.02972	-1.67069	2.77873	3.11342	2.84797	-0.290068	-0.706276	-2.20007	-2.71645	-0.414867	-0.409817	-5.06367	-1.69408	-4.6899	-1.59402	-1.18987	0.636445	0.535265	-3.66559	-3.6083	-4.31075	-1.58029	0.688686
eumelanin_biosynthesis	5.50341	2.68657	5.08299	0.867433	4.72914	5.43945	5.72809	5.73245	6.02027	4.13765	0.988774	5.42912	-1.90555	3.07293	1.12202	-2.79395	5.76472	3.91905	5.19993	3.54857	3.57697	4.32193	2.2785	5.33173	5.37468	4.26664	2.82039	4.02311	4.84569	5.06008	3.44745	6.55847	9.333	2.75604	2.81641	-1.74505	-1.2253	-4.92565	-0.787758	-10.2161	-1.87529	-2.11138	5.87588	0.600471	-10.4337	-13.6783	6.81792	-8.2536	7.3728
fatty_acid_activation	-4.47614	-3.30693	-2.17307	5.64371	-3.0753	-3.57939	-3.71696	-1.35716	-2.58524	-2.78285	-0.980908	5.6854	-2.46564	-4.76946	2.47999	15.4482	-1.67781	4.13543	-4.37157	-1.66191	0.525035	-0.640998	-4.63536	-4.75486	-2.86144	-2.79477	-3.51314	-2.68561	6.67835	3.77949	-1.02147	-2.69313	-2.5812	-0.646501	-0.649985	-3.21695	-2.43677	-2.27946	-2.59192	-4.31461	-3.96676	-3.81667	-2.47268	-0.972444	-2.77401	-2.63636	-3.88486	-2.38684	-3.4319
fatty_acid_alpha-oxidation	-4.28892	-2.57347	-2.17307	-2.0743	-1.63604	-2.35799	-2.22991	-1.76046	-1.87857	-1.03798	0.27301	1.05207	-2.56819	-4.74518	-0.862102	5.15589	-1.8785	-0.857612	-3.9815	-2.24078	-1.02229	-1.79361	-3.45758	-3.24189	-2.7629	-0.842193	-1.02283	-4.36392	1.72476	1.33655	-1.45281	-0.635237	-3.22391	-2.46481	-2.00893	-4.06819	-3.3005	-3.05506	-4.28272	-5.54476	-4.20142	-4.02256	-3.28554	-0.200371	-4.21468	-3.31924	-5.51469	-3.21264	-4.80055
fatty_acid_alpha-oxidation_III	0.539247	0.733461	0	3.42958	2.20758	0.997405	1.48705	0.93293	0.70667	1.40106	1.54237	2.59012	3.04097	1.14784	4.01617	4.84339	1.04915	3.31533	0.666204	1.04114	1.20329	2.11421	0.449965	0.507453	1.98891	1.44382	0.831135	0	3.03329	3.89351	1.38394	1.07654	0	-0.463278	0	0	0	0	0	-0.918425	0	0	0.43994	1.55682	0	0.612885	0	0	0
fatty_acid_beta-oxidation	-7.47273	-5.55297	-6.38376	3.91839	-6.06907	-6.53349	-4.97775	-3.83889	-7.10243	-6.8836	-6.52996	1.33176	-7.15102	-10.0857	-0.839832	14.8698	-5.66709	1.763	-7.75773	-3.98604	-3.6965	-4.36862	-9.2848	-8.28904	-6.93907	-5.41851	-6.11019	-7.48263	5.31264	0.903512	-5.27394	-5.74165	-4.45615	-3.01014	-3.24087	-7.69431	-6.54248	-6.47147	-7.57716	-8.87047	-6.99246	-7.01731	-7.54351	-4.31254	-3.88392	-3.27092	-8.02728	-3.74765	-3.19988
fatty_acid_beta-oxidation_peroxisome	-6.23937	-4.15094	-1.94218	9.42817	-5.64773	-6.25293	-4.04882	-1.88108	-3.77072	-3.87106	-1.55697	5.82663	-4.85543	-9.08632	2.4208	22.8529	-4.44352	4.20538	-6.90877	-3.83256	-2.22362	-2.88202	-7.83622	-7.57974	-4.66746	-3.38624	-5.31462	-6.37866	10.4633	5.60542	-2.14802	-2.28132	-0.0970868	-3.76599	-0.592976	-5.90458	-2.8328	-7.14354	-5.55668	-9.62578	-6.83349	-6.45342	-3.7507	-3.4789	0.382849	1.30703	-4.98902	-6.97782	-4.32622
fatty_acid_beta-oxidation_unsaturated_odd_number	-3.14689	-2.04947	-2.29004	-1.61493	-3.17208	-2.77924	-1.02291	0.0626042	-2.02918	-3.43008	-3.38246	-3.05155	-3.31944	-2.94308	-2.30641	-1.07407	-3.39548	-2.96195	-2.14314	-2.04898	-3.76291	-2.71014	-3.37857	-2.87817	-2.80076	-1.68247	-2.23645	-3.66894	-1.66882	-1.70613	-2.75422	-0.00384176	0.130047	-1.06028	-0.304633	-3.59341	-3.5713	-2.34657	-2.64473	-2.24428	-4.21246	-4.28255	-5.04788	-1.71319	-1.84585	-0.814949	-2.05211	-1.49614	-1.4664
fatty_acid_biosynthesis_initiation	0.477214	-0.496093	0.285785	0.918663	0.542564	0.0242175	-1.36471	-0.740035	-0.737742	-0.545434	-1.44113	0.290467	1.84418	-0.836577	1.64124	4.85222	-0.611717	0.328861	0.765523	-0.455938	0.234701	-0.748647	0.603252	-0.516684	-1.39442	-0.404963	-0.909819	1.60466	0.00529955	4.18988	-0.849981	1.00273	-1.27634	1.60023	1.05068	1.27569	0.644876	0.102667	5.18842	2.63274	0.644903	0	-0.635244	-1.93799	3.052	3.89248	2.19129	0.907651	0.0417895
fatty_acid_elongation_--_saturated	0.620002	0	0.752414	0	0	0	0	-0.530798	-0.553886	0	0	0.469203	0.414476	0	0.667534	0.635572	0	0.477775	0	0	1.02563	0.455901	1.00151	0	0	0.731963	0	0.520316	0.528425	0	0.676424	0.492178	1.50687	0.7492	0.678678	0.440073	0.0281847	0	0.619029	1.19663	0	0	0	0	0.565814	0.698948	0.920007	0	1.04759
flavin_biosynthesis	-0.941175	-1.05551	-0.815566	-2.2681	-2.01513	0.405392	1.54707	-1.61445	-0.732827	-2.74356	-2.31674	-2.44711	-1.32688	-2.56856	-1.09894	-2.33575	-2.44376	-2.30621	-1.82115	-1.82941	-2.44711	-1.51688	-2.09096	-2.44951	-1.98405	-1.8008	-2.37581	-1.82954	-2.18271	-1.37101	-1.36155	-1.89976	-0.530544	-1.59068	-1.38408	-0.933084	-0.509221	-1.51514	-2.21606	-1.24299	-0.476542	-0.968512	-2.10554	-2.14057	-1.76695	-1.48343	-1.88917	-1.97495	-1.90208
folate_polyglutamylation	-0.422805	-1.80436	-1.96235	-0.234931	-0.906432	0.0139326	-1.07303	-0.337058	0	-1.61881	-1.07943	-1.05513	-0.971761	-0.546883	-1.28576	-1.5118	-1.47761	-0.963147	0.553403	-0.84949	-1.29991	-0.983644	-0.413661	-1.19358	-1.20526	0.726395	-1.88673	0	-1.05379	-0.850484	-1.17263	-1.3022	-0.414916	0.71129	0.97843	-0.591634	0	0	1.7274	1.46128	0	0	-0.819092	-2.036	-1.74562	-1.45899	-0.41479	-0.336931	-0.95929
folate_transformations	-2.98851	-3.61304	-3.10438	-1.21414	-4.55911	-4.68731	-2.56738	-4.5405	-2.6641	-4.28751	-2.91451	-3.00481	-5.33295	-3.98967	-3.94819	0.0315953	-4.50591	-4.16693	-4.63198	-4.15113	-3.72781	-3.41964	-3.20948	-3.10822	-2.94913	-1.70954	-3.6948	-2.1581	-3.16996	-3.27647	-2.35523	-1.90925	-2.89309	-3.2949	-2.51266	-1.98744	-1.2554	0.520119	-3.63935	-1.66669	-2.24177	-2.03445	-2.47921	-3.05429	-2.53696	-2.35824	-1.87293	-5.71298	-2.8791
formaldehyde_oxidation	-1.33738	0.692911	-0.613985	-1.99741	-0.859257	-0.927628	0	-0.535465	-0.640817	-1.55412	-0.813659	-0.558481	-2.12481	-1.52967	-1.00563	-1.43498	-1.8276	-0.913303	0.144645	-1.01416	-1.22589	-0.846374	-0.71644	0	-0.603557	-0.914748	-0.859645	-2.24057	-0.486469	-0.557655	-0.415999	0	0.686156	-0.924814	-0.837804	0	0	-2.29792	-2.38731	-1.30151	-0.734221	-0.665123	0	-0.59615	-0.782842	-0.846953	0	-1.60335	0
fructose_26-bisphosphate_synthesisdephosphorylation	0.834641	0	0.625495	-1.2856	0	0	0.451732	0.949064	1.5305	0	0	0	0	-1.73886	0	0	-0.879431	0	-0.714501	-0.516802	0	0	0	-1.60782	0	1.1394	0	-0.664615	0	-0.459902	0	0.742337	0	1.64214	1.75122	1.05265	1.00265	0.472449	0	0	0.519363	0.682748	1.95495	-0.822437	0	0	0.478462	0.749392	1.22441
GABA_shunt	-2.63054	-2.45555	-3.20673	-2.85301	-3.1873	-3.03865	-2.19528	-2.9948	-2.51423	-2.18393	-2.17595	-2.17595	-3.1465	-3.04901	-2.72106	-0.926973	-2.84877	-2.17595	-1.89268	-2.17595	-2.09975	-2.17595	-2.17595	-2.18978	-2.17595	-2.17595	-2.18393	-2.18426	-2.17595	-2.18393	-1.96257	-1.53078	-1.44443	-3.90872	-3.63953	-2.63617	-2.16906	2.55003	-2.94048	-3.54602	-3.59379	-3.69629	-2.64497	-2.30961	-3.34449	-3.05156	-2.70527	0.488956	-2.64455
gamma-glutamyl_cycle	0.914065	-3.5931	-0.521801	0.272091	-0.618418	-2.06998	0.446004	1.97586	-0.135924	-0.204162	1.93318	1.50504	2.94791	-0.793978	1.53265	5.41302	-1.35436	2.18104	-1.94552	-0.882554	2.13893	2.87094	-0.472488	-1.02792	-1.33383	0.988305	1.88271	-1.39988	1.23601	-0.340095	3.17674	-2.43354	-1.55594	-1.0808	-1.08317	-0.972919	-1.09938	-3.32337	-1.88864	-3.13408	-1.69865	-1.69709	-0.240646	-0.435506	-0.741807	-0.521859	-3.76231	-0.823886	-1.23212
gamma-linolenate_biosynthesis	-8.21594	-9.76112	-7.67599	5.32746	-8.5919	-9.07983	-8.71629	-4.99328	-6.51407	-8.29946	-5.26768	3.36312	-5.87921	-10.2878	0.67565	15.1202	-6.92192	2.5513	-9.86524	-5.56416	-4.99327	-5.16091	-11.1902	-9.64674	-6.85373	-6.36795	-8.19216	-8.36814	6.10952	5.98247	-7.01583	-8.18352	-9.45816	-7.11901	-7.14294	-8.41103	-8.10085	-8.0043	-8.08388	-10.0471	-10.9644	-10.1288	-8.1491	-6.51763	-6.39048	-6.13975	-9.61103	-6.80663	-9.11211
GDP-glucose_biosynthesis_II	-0.577373	-0.856878	-0.529487	-1.01625	-0.673716	-0.426095	-0.580262	-0.594098	-0.951287	-0.451141	-0.574896	0	0.740458	-0.445044	0	-0.56611	-1.01113	-0.933242	-0.498134	-1.61064	-0.539765	-0.984855	-0.574896	-1.50697	-1.68161	-0.470706	-0.846435	-0.573813	-1.23416	-0.662298	-0.684677	-1.4213	-1.1651	-0.519139	-0.406527	-0.0272152	0	0	-1.43019	1.32736	-0.786436	-0.70189	-0.653784	0.203937	-0.412838	-0.64834	-1.46617	0.899616	-0.653032
GDP-L-fucose_biosynthesis_II_from_L-fucose	0	0	0	-0.533901	-0.52794	-0.416086	0	0	-0.489462	-0.419859	-0.443711	0	-0.533901	-0.533901	-0.495297	-0.533901	-0.528128	0	0	-0.533901	-0.410651	-0.411806	-0.533901	0	-0.531534	-0.412692	-0.528128	0.464001	0	-0.502366	0	1.32828	1.33463	0	0.605652	-0.645913	-0.606314	1.43471	0	-0.668823	0	0.828856	1.4309	0	0	0	0	0	-0.638741
GDP-L-fucose_biosynthesis_I_from_GDP-D-mannose	1.19624	0.0158598	-1.29032	0.691248	1.31074	1.13337	0.408176	-0.0481819	0.871014	-0.0286751	0.107981	-0.20026	0.688429	-1.1489	0.710236	0.0396886	0.0968133	-0.0676929	1.01197	0.0848258	0.303585	0.109562	0.504208	-0.867469	-0.020399	0.192521	0.0816794	0.12622	-0.61536	0.219905	-0.29309	-1.25079	-1.03192	0.932122	1.20101	0.0279413	-0.448827	-2.24154	0.921874	0.112033	-0.26537	-0.129933	-1.24179	-1.90197	0.165741	0.892894	-1.01512	-1.56158	-1.142
GDP-mannose_biosynthesis	6.30056	0.86703	3.53035	3.09443	5.0158	3.4552	4.16729	2.55848	3.38419	0.893484	0.897958	0.415398	3.43081	2.14499	2.79122	2.9273	1.3614	1.7872	2.55637	3.22445	0.913904	1.96746	3.10349	0.797279	1.89462	2.13407	1.68342	1.54712	1.51126	2.23058	1.00026	3.20069	0.741425	10.263	9.65801	3.49052	0.697639	5.06777	9.34273	7.24198	1.24027	1.68749	1.01491	1.60788	2.77512	4.56099	1.0712	6.71745	5.16794
geranylgeranyldiphosphate_biosynthesis	-0.492633	0	0	0	0	-1.06332	1.4502	0	1.069	-0.642175	-0.450013	0	0	-0.478821	-0.420733	0.536983	-0.738731	0	0	0.550285	0	0	0	0	0	0	0	0	0	0.426096	0	0.69337	-0.929382	0	0	0	0	0	-0.704426	-0.566477	0.650977	0.923543	1.07393	0	0.421262	0.803811	0.922533	0	0.600684
glucocorticoid_biosynthesis	-3.22472	-2.51113	-0.938622	-3.17064	-3.24443	-1.67702	-3.22183	-2.12415	-2.49003	-3.07169	-3.24776	-3.2425	-3.2453	-2.82815	-3.24776	-3.24776	-3.24182	-2.77308	-1.4976	-3.24555	-3.2453	-3.23623	-3.24729	-2.42566	-3.23468	-3.24776	-2.35729	-3.23844	-3.24631	-3.21413	-3.24776	-2.0199	-1.57587	-1.06046	-0.978023	-2.39471	-2.52387	-1.0665	-3.18148	-2.8095	-0.570024	-0.3865	-3.18038	-2.50753	-1.78962	-1.94037	-1.14671	-3.19774	-3.1879
gluconeogenesis	-1.59257	-2.67695	-2.1476	1.73768	-3.97574	-1.09705	-1.80746	-2.5736	-1.02	-2.42303	-3.45832	-3.65329	-3.42858	-2.47309	0.638674	4.79644	-2.7111	-1.22976	-1.02488	-0.70788	-4.84107	-1.8192	-3.41875	-2.46801	-2.78447	-2.29375	-1.41303	-2.24548	-2.76761	-0.0955608	-4.70811	-3.09473	-5.20655	0.139	0.52191	-2.30099	-2.96623	-3.11813	3.28549	-0.0585778	-1.52842	-2.26766	-4.08335	-1.14041	-1.65393	-3.05277	-3.41255	4.2708	-1.97048
glutamate_biosynthesisdegradation	-0.804419	0	-1.30527	-1.28772	-0.991286	-1.57687	0	-0.877445	-0.614765	-0.760102	0	-0.761733	-1.20403	-1.37628	-0.976635	-0.554044	-1.4488	-0.837875	-0.781489	-0.92283	-0.891668	-0.87899	0	-0.629763	-0.854102	-0.522684	-0.427742	-1.17436	-0.663922	-0.689183	-0.406183	0.660996	-0.406954	-0.733923	-0.563282	-0.53222	-0.468875	-0.564667	-2.02899	0	-0.429111	-0.54295	-0.757715	-0.650362	-0.936534	-0.884963	-0.754035	-1.47203	0.204006
glutamate_dependent_acid_resistance	-0.445083	-0.500003	-1.02441	-0.677067	-1.00336	-1.44525	0	-0.832879	-0.857915	0	0	0	-0.996712	-0.87306	-0.545111	0	-0.688436	0	-0.698287	0	-0.455255	0	0	0	0	0	0	0	0	0	0	0.76759	0.897932	-1.5552	-1.28601	0	0.467109	0.675046	-0.775272	-0.726083	-0.914271	-1.01678	0	0	-0.754022	-0.476121	0	2.65724	0
glutamate_removal_from_folates	1.09008	0	0	-1.45536	0.474883	0	0.993971	0	0.964138	-0.818989	0	0	0	-2.32387	0	-2.06594	-2.01504	-0.585185	-2.13008	0	-0.579381	-0.802824	-1.72562	-1.80248	-0.525236	0	-0.675941	-0.724444	0	-2.69314	0	0	0.773269	-0.899857	-0.85995	-0.427482	0	0	-3.08937	0	0	0	0	0	-0.526217	-0.78564	0	-2.49506	0
glutamine_biosynthesis	-0.445083	-0.500003	-1.02441	-0.677067	-1.00336	-1.44525	0	-0.832879	-0.857915	0	0	0	-0.996712	-0.87306	-0.545111	0	-0.688436	0	-0.698287	0	-0.455255	0	0	0	0	0	0	0	0	0	0	0.76759	0.897932	-1.5552	-1.28601	0	0.467109	-1.21275	-0.775272	-0.726083	-0.914271	-1.01678	0	0	-0.754022	-0.476121	0	0.530434	0
glutamine_degradationglutamate_biosynthesis	0	0	0	0	0	0	0	0	0	0	0	0	0	0	0	0	0	0	0	0	0	0	0	0	0	0	0	0	0	0.521589	0	0	0	0	0	0	0	0.480198	0.634383	0	0	0	0	0	0.65522	0.708799	0	0	0
glutaryl-CoA_degradation	-1.09017	-2.5959	-2.13017	-0.894224	-2.27655	-1.46339	-2.39911	-1.37838	-1.48491	-2.65022	-1.90683	-1.44064	-2.6513	-2.99669	-1.13248	0.666882	-2.98314	-2.04526	-3.41876	-2.45373	-2.24008	-1.02574	-2.61782	-1.48534	-2.20018	-0.251044	-2.24235	-3.26583	-0.48773	-0.706715	-1.89651	-0.399739	-2.07732	-2.08122	-2.02345	-2.27291	-2.54245	-1.8778	-4.01399	-0.424632	-1.43105	-1.79997	-1.66593	-1.28886	-2.43645	-2.29402	-3.08231	-1.85272	-1.11169
glutathione-mediated_detoxification	8.37989	3.20527	6.51641	11.3015	5.41888	8.42626	11.7191	12.4099	6.86424	5.93476	2.98927	6.70289	14.8065	9.66817	7.92395	5.83566	5.3177	4.78961	8.41112	9.71897	8.22673	11.3965	2.95663	15.7432	10.3345	10.583	7.82373	6.23953	9.037	9.7774	5.4684	7.81308	1.42689	3.40629	3.51408	2.23939	1.87055	-5.1031	12.0362	-0.963289	5.4603	4.2407	-0.129264	3.94754	1.80455	1.94593	1.53998	4.50109	0.658761
glutathione_biosynthesis	-1.3256	-2.5981	-2.91192	-4.10166	-2.41945	-3.40482	-2.2543	-1.99771	-1.97335	-2.22124	-0.464342	-1.13439	-2.85615	-3.34991	-0.935245	-1.03173	-3.55378	-2.02931	-2.81256	-3.23623	-1.51937	-2.51744	-2.32568	-3.08315	-2.72739	-1.56714	-1.04208	-3.78893	-0.532507	-3.02676	-0.53625	-2.62367	-1.12657	-1.96503	-1.74574	-2.65994	-2.41527	-3.52119	-6.09112	-4.07139	-1.71859	-1.72297	-1.2042	-2.47035	-2.53224	-2.38643	-3.09035	-2.91546	-1.22759
glutathione_redox_reactions_I	-0.254728	-4.2966	-1.70568	5.0366	1.65781	0.871822	0.422632	-0.706389	-0.923803	0.0910584	0.795715	-2.94205	2.75978	0.124737	2.98234	1.80939	0.938007	1.65488	0.167555	-1.40945	-1.22432	2.30368	-3.36049	1.71724	-2.26184	-0.418936	-2.16742	-4.4972	0.845384	0.794653	-2.1579	-2.08513	-3.35976	-5.76763	-6.8186	-2.26311	-2.74533	-2.99027	-0.187701	-3.26406	-3.23632	-3.14872	-3.16069	0.310159	-5.01658	-4.65113	-7.59755	0.384179	-5.14123
glutathione_redox_reactions_II	0	0	-1.35823	-0.71375	-0.706389	-0.696559	-0.70397	-0.706389	-0.712751	-0.6536	-0.889131	-1.31371	-0.71375	-0.812256	-1.37548	-0.752468	-0.706389	-0.694215	-0.743988	-0.71375	-0.71375	-0.71375	-0.71375	-0.687725	-0.71375	-0.694215	-0.706389	-0.77246	-0.694215	-0.883863	-0.71375	0	0.511265	0	0	-0.961746	-0.969481	0	0	-0.747044	-0.964415	-0.778661	-0.839255	-0.782686	-1.18296	-1.02434	-0.55404	-0.677088	-0.631964
glycerol-3-phosphate_shuttle	0	0	0	0	0	0	0	0	0	0	0	0	0	0	0	0	0	0	0	0	0	0	0	0	0	0	0	0	0	0	0	0	0	0	0	0	0	0	0	0	0	0	0	0	0	0	0	0	0
glycerol_degradation	-0.928894	-0.751626	-1.1452	-1.54231	-1.442	-1.21256	-0.624288	-1.34354	-1.31404	-0.991563	-1.82406	-0.826718	-1.33746	-0.550422	-2.02821	-0.930571	-1.63989	-1.51424	-1.16604	-1.35971	-1.08047	-1.48648	-2.18414	-1.10863	-0.81033	-2.03322	-1.6508	0.610311	-1.64402	-1.35839	-1.58142	-0.676393	0.259249	0.907297	0.430787	1.29223	1.5271	1.72755	-0.729664	-1.27124	-0.141811	-0.589964	-1.32394	-0.667083	0.538759	-0.941169	0.127994	-0.962337	-1.07154
glycineserine_biosynthesis	0	0	0	0	0	0	0	0	0	0	0	0	0	0	0	0	0	0	0	0	0	0	0	0	0	0	0	0	0	0	0	0	0	0	0	0	0	0	0	0	0	0	0	0	0	0	0	0	0
glycine_betaine_degradation	0	0	0	0	0	0	0	0	0	0	0	0	0.61398	1.18253	0	0	0	0	0	0	0	0	0	0	0	0	0	0	0	0	0	0	0	0	0	0	0	0	0	0	0	0	0	0	0	0	0	0	0
glycine_biosynthesisdegradation	-2.56636	-2.05574	-2.45505	-2.50366	-2.56315	-2.16128	-2.48	-2.9053	-2.48591	-2.14721	-2.5774	-2.46256	-2.46256	-1.89357	-2.81837	-2.57794	-2.46168	-1.66146	-2.47495	-2.484	-2.51358	-1.29562	-2.55026	-1.23969	-1.50102	-2.73358	-2.21173	-1.96004	-2.60096	-1.72501	-2.61063	-2.38824	-2.54324	-2.38449	-2.49945	-2.65185	-2.621	-2.25548	-2.27483	-2.41503	-1.17616	-1.83709	-2.42757	-2.43738	-2.325	-2.41584	-2.56434	-2.33057	-2.83405
glycine_cleavage	0	0	0	0	0	0	0	0	0	0	0	0	0	0	0	0	0	0	0	0	0	0	0	0	0	0	0	0	0	0	0	0	0	0	0	0	0	0	0	0	0	0	0	0	0	0	0	0	0
glycoaminoglycan-protein_linkage_region_biosynthesis	4.14149	3.92941	3.34796	1.02034	0.72251	3.17683	-0.336535	3.6166	3.80247	-0.405273	-0.940107	-1.84546	0.524268	0.484896	0.916337	-1.3023	1.17004	0.713237	5.22186	0.368302	-0.688868	0.178012	0.579496	2.00405	-0.733484	0.954224	1.22	-0.544346	-0.270785	-0.259242	-0.426965	3.56632	4.37286	9.7975	8.22673	0.443931	0.263513	5.89367	7.27526	3.21352	0.996781	1.24184	1.58555	0.853418	2.79316	3.36088	0.799053	5.86838	1.76729
glycogenolysis	2.38778	2.0478	1.97567	-1.48449	0.124201	1.9458	0.294332	2.56899	-1.16084	-0.476015	-0.458634	0.0722592	-2.8783	-1.02956	2.04908	0.343134	-0.0729386	-0.408442	2.49078	0.0949744	-2.16444	1.20721	-0.312487	-0.141034	-3.015	-0.0706083	0.428231	1.26511	-0.0939503	0.0787331	-0.949798	0.160803	4.75053	4.72619	4.99917	-0.393711	0.991102	1.17097	3.40016	0.0459226	2.73215	2.50025	1.62663	-3.71258	1.22249	2.75923	1.22792	1.04335	0.32925
glycogen_biosynthesis	5.21295	0.791873	2.5353	-2.03025	1.18276	2.40599	3.39285	1.96093	2.09963	0.905088	-1.512	1.54575	-3.86414	-2.38585	1.19891	-1.57343	-1.3941	0.540615	1.282	1.41604	-2.07025	-1.6996	-0.475045	0.661409	-1.19939	1.80114	0.559489	-1.29137	0.0315532	-0.365946	0.752707	2.76692	2.12362	2.32512	2.59756	1.18766	1.26602	-1.85432	-0.748532	0.502273	2.88128	2.89847	2.79792	-0.082581	-1.70591	0.115632	4.09605	-0.0696343	4.15351
glycolysis	0.838172	0.0875306	-0.490824	-2.3189	0.446433	1.22788	-1.0925	-0.978413	-0.92945	0.576352	0.185615	-1.12738	-1.71371	-3.10051	1.02122	-0.0694143	0.327972	-1.29151	-1.94026	-2.1202	-2.01732	-1.53068	1.02076	-3.50839	-3.39915	1.46507	-1.08617	-0.338351	-2.0632	-1.43676	-1.49107	-0.0924239	-6.68206	2.52442	1.86365	1.88962	1.11668	-0.943562	2.07736	5.04928	-0.707659	-1.36971	0.277641	2.29016	0.656706	0.0837014	-6.39098	6.45837	0.288244
guanine_and_guanosine_salvage	-2.24115	-2.28343	-2.29443	-2.86644	-2.7451	-2.45839	-2.84046	-3.32487	-2.11293	-2.37226	-2.211	-2.38516	-2.70141	-2.79828	-1.30432	-2.53652	-3.19293	-2.06783	-3.63407	-3.27541	-2.23741	-2.18844	-1.17447	-2.0121	-2.50397	-0.994657	-1.88218	-2.43549	-2.39616	-2.94026	-0.711797	-1.76422	-2.84331	-2.3054	-2.04879	-2.33288	-2.28682	-2.83682	-4.57204	0	-2.53273	-2.09736	-2.63889	-3.01689	-2.06449	-1.37679	-3.03059	-1.74	-2.05469
guanosine_deoxyribonucleotides_ide_novoi_biosynthesis	2.0301	-5.81984	-0.395564	-5.81313	-3.9605	-4.75868	-3.35767	-0.26295	-3.0211	-5.93112	-4.17099	-5.18993	-6.2857	-8.12595	-2.65605	-6.68869	-6.74895	-5.26047	-6.3177	-4.37589	-5.49807	-4.82496	-5.81952	-7.33855	-7.05406	-0.397328	-4.44088	-3.26241	-4.47396	-4.58381	-4.98996	-9.32455	1.87438	-3.8546	-3.29971	-4.61257	-6.49681	-4.2274	-5.89765	2.46421	-1.11123	-2.28777	-8.07246	-5.60502	1.88604	5.05569	-5.97313	-1.0068	-6.7497
guanosine_nucleotides_degradation	-2.42352	-1.21218	-2.59891	-1.64506	-2.40662	-2.27156	-1.98805	-1.27119	-0.927167	-1.09796	-0.15279	-1.08488	-1.46493	-1.97162	0	-1.12261	-1.06587	-1.70892	-1.59258	-1.18361	-1.38655	-1.43609	-1.35864	0.0741443	-1.51141	-0.994657	-1.85307	0.0770281	-1.19506	-2.33073	0	-1.24085	-2.12267	-2.20028	-0.328832	-2.65477	-1.38459	-2.74122	-0.69074	-1.19544	-2.12439	-2.11436	-1.90803	-2.65103	-3.00821	-2.29316	-1.30294	-1.96939	-2.52651
guanosine_nucleotides_ide_novoi_biosynthesis	2.09736	-7.03	-2.17406	-5.21654	-2.45862	-5.25991	-2.35229	-0.539368	-3.06184	-6.87969	-5.62873	-6.71048	-7.08955	-9.95584	-2.08193	-7.39537	-7.22625	-5.9523	-5.22508	-3.96148	-5.49807	-5.66423	-5.48783	-6.87165	-7.66958	0.840949	-4.40074	-2.9739	-5.85499	-5.24537	-6.11233	-9.08492	0.269312	-4.49283	-4.20469	-4.61257	-6.49681	-5.70568	-7.61641	4.06683	-0.324847	-1.91775	-10.7539	-7.87557	0.969214	5.22824	-7.61397	-0.781138	-8.22424
guanosine_ribonucleotides_ide_novoi_biosynthesis	3.18123	0.128573	1.527	0.0160638	0.774579	0.530068	3.86205	3.24483	1.32717	-3.2263	-3.81039	-3.82651	-0.685692	-3.58149	1.28089	-3.20101	-1.17839	-1.90431	2.33983	1.93873	-1.76491	-1.83989	-0.258241	0.273598	-2.06549	1.7573	0.845259	0.732322	-2.17393	0.234498	-3.55597	-1.62674	2.16225	2.04093	1.47874	-1.00287	-2.88472	-2.1814	0.910517	4.73535	3.57764	1.67416	-5.82275	-4.50067	4.09316	7.81544	-2.0915	1.14538	-4.36172
heme_biosynthesis	-0.50001	-2.77278	-3.15186	-7.3565	-4.60319	-2.20598	-3.80814	-3.10326	-4.49723	-5.71513	-5.50109	-5.40862	-6.38183	-4.67358	-4.48122	-3.68235	-5.37794	-5.99774	-3.12755	-3.55805	-4.82721	-5.60892	-5.21704	-3.78528	-3.28487	-3.27512	-3.47295	-2.88822	-4.37075	-5.84858	-5.5511	-1.49244	-2.50656	0.283169	0.569751	-3.81117	-5.47823	-3.77729	-3.97783	-1.4361	-4.15646	-3.84636	-6.41648	-1.46495	-3.43057	-3.20731	-6.07089	-1.69314	-4.58772
heme_biosynthesis_from_uroporphyrinogen-III_I	-0.498833	-1.54121	-0.463629	-4.66639	-2.17378	-1.60448	-0.952632	-1.22081	-2.05094	-1.47352	-2.2615	-2.45011	-2.92084	-2.29904	-2.87281	-2.56646	-2.607	-2.16265	-0.983854	-2.74455	-2.55191	-3.00884	-2.78352	-1.66633	-1.08343	-1.95874	-0.979816	-1.05657	-1.30597	-3.0057	-2.16754	-0.299005	0.397368	-0.443859	0	-1.97387	-2.18252	-2.91185	-1.79454	-1.83935	-0.451581	-1.09312	-2.43117	0.869212	-1.53834	-1.43192	-2.01993	-0.53505	-2.88504
heme_degradation	1.1671	-1.76996	-1.02701	1.81554	1.88779	0.984492	0.548225	1.43223	0.942107	1.90001	0.903981	-0.197059	1.50556	-0.0205666	1.92751	2.97251	0.507657	1.55351	-2.26782	2.64117	0.262117	0.923312	1.56728	-2.17794	2.02906	2.03402	0.955079	1.06714	2.08583	0.430408	1.13802	0.276874	1.58075	3.06804	2.92237	0.206271	-0.13455	1.09545	0.524173	-2.07677	-0.977439	-0.967325	0.375029	2.83541	1.09822	1.11091	-1.44831	4.66924	1.03639
heparan_sulfate_biosynthesis	4.014	4.10695	5.02204	3.3371	1.80973	3.64456	1.1586	7.16864	5.68425	2.18686	-0.238213	-0.628158	0.700373	3.86469	0.827266	-0.0895401	1.20455	2.52895	3.61165	2.73319	-1.29742	1.02393	1.17902	2.14696	2.63447	0.660362	1.36632	-2.47084	1.06111	0.364186	-0.480951	5.88597	5.64612	13.0281	9.91322	-0.609873	0.168285	5.56333	6.61609	8.99214	0.85548	2.79395	4.99341	10.7958	2.57456	3.81493	1.81272	8.90113	-0.0142793
heparan_sulfate_biosynthesis_late_stages	-0.127486	0.177537	1.67408	2.31676	1.08722	0.467724	1.49513	3.55204	1.88178	2.59214	0.701894	1.2173	0.176105	3.37979	-0.0890706	1.21276	0.0345148	1.81571	-1.61021	2.36489	-0.608552	0.84592	0.599527	0.142912	3.36795	-0.293862	0.146319	-1.92649	1.3319	0.623427	-0.0539855	2.31965	1.27326	3.2306	1.68649	-1.0538	-0.0952276	-0.330348	-0.659164	5.77863	-0.141301	1.55212	3.40786	9.94241	-0.218596	0.454049	1.01367	3.03276	-1.78157
histamine_biosynthesis	0.902839	0	0.768597	1.3496	1.46927	0.978957	0.542864	1.32477	0.778056	1.29669	1.33903	1.25692	1.40998	1.17198	1.41569	1.30445	1.56421	1.12044	0.992223	0.613342	1.25124	1.59507	1.44394	0.916756	1.3045	1.47049	1.05436	0.918178	1.21832	0.984071	1.84046	1.03112	0.510675	0	0	0	0	0	0	0	0	0	0.818165	0	-0.851379	0	0	0	0
histamine_degradation	-0.911435	-1.08244	-0.875618	-0.155115	-1.00756	-0.94717	1.37166	-0.930895	-0.725762	-0.946168	-0.045987	-0.965414	-0.932317	-0.469268	-0.976156	-0.00535356	-1.12098	-0.932317	-0.883252	-0.932317	-0.509414	-0.932317	-0.932317	0	-0.568509	0.342716	-0.930895	-0.970181	-0.162104	-0.797577	2.10958	0	-0.496134	-0.946674	-1.10013	0.4776	0	-1.0543	-0.527968	-0.592284	-0.624221	-0.654627	0.54719	-0.850409	-0.983423	-1.17494	0	-0.421849	-0.984348
histidine_degradation	-0.458436	-1.1399	0.0628454	0.137535	4.23401	0.520258	-0.232286	0.594999	1.59481	1.64576	2.93245	3.38452	5.50675	-1.07201	1.57599	0.966962	2.46331	1.87104	-0.0138574	0.687947	2.8329	2.78046	-0.553001	-0.348925	1.28277	3.82573	-0.649326	3.68154	0.858676	-0.117274	2.36941	-0.619852	-0.414916	-0.0906786	0.662172	-0.591634	0	0	0.800199	-0.441117	0	0	-0.819092	-1.33636	-1.30283	-1.45899	0	-0.758662	-0.95929
homocarnosine_biosynthesis	0	0	0	0	0	0	0	0	0	0	0	0	0	0	0	0	0	0	0	0	0	0	0	0	0	0	0	0	0	0	0	0	0	0	0	0	0	0	0	0	0	0	0	0	0	0	0	0	0
hydrogen_sulfide_biosynthesis_trans-sulfuration	-4.78602	-4.16222	-4.73456	-4.82776	-4.79787	-4.72449	-4.4573	-4.82208	-4.52663	-4.88894	-5.02305	-4.78712	-4.86937	-4.97001	-4.97001	-4.8788	-5.00538	-5.03672	-4.46491	-4.77707	-4.80787	-4.8099	-4.82277	-4.72758	-4.83743	-4.99201	-4.82215	-4.77212	-4.88898	-3.86078	-4.87459	-4.57766	-2.5322	-4.04849	-2.98778	-4.6602	-3.98197	-0.883013	-1.49545	-4.53316	-4.67873	-4.67409	-4.66815	-4.42989	-4.65391	-4.65849	-3.08324	-4.65502	-3.97578
hypusine_biosynthesis	0.438131	-0.809607	0	2.29551	1.40798	1.01859	0	0.239394	0.686612	-0.826451	-0.416306	-1.60444	-0.0288789	-0.307604	0.906007	-0.66128	1.14823	0.343518	1.64312	0	-1.58689	0.216836	-0.168289	0.43297	-0.740407	0.938394	-0.782485	-0.204377	-0.462946	0.574204	-0.958091	0	0	2.07747	1.55911	0.960387	-0.577198	-0.128058	0.883651	0.607719	-1.14553	-0.0790375	-1.99406	0.954319	0.863907	-0.986232	-1.07261	2.24892	0
imyoi-inositol_ide_novoi_biosynthesis	1.54934	0.788121	-0.635893	0.0334768	0.834461	0.56643	1.66077	1.30753	0.74063	0.342943	1.33517	0.57159	1.13084	-1.52161	0.609014	0.471936	1.20707	0.0930548	-0.389896	-1.32821	0.905774	0.73434	-1.39767	-2.52464	-0.257092	1.39548	-0.417329	2.02129	0.942472	0.0966186	-0.0640922	-1.55911	0	0.495129	0.0349857	-1.38152	-1.43874	-2.1853	-0.719359	-4.7733	2.21225	2.03495	-2.35972	-0.715903	-1.06094	0.176983	-1.26158	-0.424626	-2.32089
iNi-acetylglucosamine_degradation_I	2.54919	0	0	1.81086	0.754341	1.81564	2.08229	1.37625	2.02155	0.608626	0	-0.651863	0.76011	0.699678	1.33883	0.76011	0.819272	0.76011	0	0.771548	-0.534287	0.545875	0.682112	0.568577	0.76011	1.48066	1.13349	0.704571	0.630283	0	0.49477	1.46606	0.8727	4.61919	4.81435	0.714536	0.708275	1.23377	5.49109	1.73055	1.21751	0.861454	0.538969	0.683179	0.887126	0.986272	1.0453	3.32835	1.67469
iNi-acetylglucosamine_degradation_II	3.66325	-1.59641	0.806142	3.67515	2.30926	2.56333	3.042	2.59629	2.49283	1.35268	1.43825	0.396381	2.60454	1.99814	3.17805	2.59931	1.80003	1.89222	-1.21493	2.27196	0.551642	1.35573	0.682112	0.0940852	1.99184	3.35332	1.13349	0.704571	2.0224	1.06896	2.28884	2.29615	0.8727	6.36896	6.64033	2.39801	2.29791	2.05342	6.48623	2.71848	2.27846	1.48622	2.36585	2.45532	0.887126	1.53632	2.19015	4.58441	3.43436
inosine-5-phosphate_biosynthesis	-1.19882	-1.14335	-2.2128	-4.63656	-3.54115	-3.16828	-1.00927	-2.71635	-2.44088	-3.33905	-3.34205	-4.26724	-5.66287	-5.44748	-3.16103	-4.31628	-3.93164	-3.81589	-0.211726	-2.53582	-4.57191	-3.06639	-2.75981	-1.75264	-3.19281	-1.19481	-2.36333	-2.96434	-3.14812	-2.63448	-3.40774	-2.05823	-0.700796	-1.40563	-1.31141	-0.527904	0	-1.82925	-0.558926	-0.237152	-0.708129	-0.816707	-2.63231	-3.03212	-3.16254	-1.89184	0.560572	-1.81504	-2.0478
inositol_pyrophosphates_biosynthesis	2.20391	5.11805	1.94417	2.16936	4.2255	2.97248	1.16258	2.56989	1.07755	1.69631	1.49492	2.7292	2.06699	2.10028	5.86752	4.11009	6.28045	2.64804	3.97261	-0.465301	2.58982	2.70645	2.48395	1.92345	3.7756	1.19878	1.95354	3.82356	1.70426	2.77879	1.41162	5.30473	1.65435	1.56853	2.24851	1.52687	-1.30744	-0.423466	-1.30505	-0.901037	-2.54851	-2.12637	-1.76062	0.614642	1.26646	1.03182	-0.107473	1.01338	0.935807
iron-sulfur_cluster_biosynthesis	-1.01449	-0.502557	0	-1.16361	-0.963434	-0.905855	-0.839947	-0.440263	-0.684144	-0.660076	-1.1371	0	-1.40921	-1.18453	-0.943622	-1.40501	-0.639011	0	-2.53236	-0.846204	-0.91274	-1.50186	-1.60837	-1.0664	-0.996194	-1.488	-1.07349	0	-0.4399	0.420002	-0.819897	0	-0.942635	-1.16111	-0.936438	-1.958	-1.76985	0	-0.898318	-1.28859	-1.00102	-1.15766	-1.53309	-1.02792	-1.33366	-1.20728	-1.23746	-0.867926	0.762095
iSi-methyl-5-thio-alpha-D-ribose_1-phosphate_degradation	0	0.0326054	0.818237	-1.6795	-0.977089	0.0886753	1.13649	1.10896	-0.409946	-0.493271	-0.474655	0.0273211	-1.51312	-1.03751	-0.401986	-0.429229	-0.942323	0.0186646	-0.0639865	0.0399722	-0.324565	-0.0133855	-0.550335	-1.0014	-0.666377	0.129852	0.184595	-1.165	0.463466	0.0931152	0.0706212	1.43716	0.971175	-0.37138	0	0.582712	0.754224	-2.41183	-2.2079	-1.55419	0.342007	0.834555	0	0.401341	-1.24609	-0.656434	0.981669	-3.61252	0.536649
iSi-methyl-5-thioadenosine_degradation	-0.423515	0	0	-0.450404	-0.451616	-0.401797	2.6769	-0.451616	-0.430402	-0.451616	-0.450404	0	-0.450404	-0.450404	-0.450404	-0.450404	-0.451616	-0.450404	0.757721	0.812076	-0.450404	-0.450404	-0.450404	0	-0.450404	-0.450404	-0.451616	-0.430402	0	0	-0.450404	0	0	0	0	0	0	0	0	0	0	0	0	0	0	0	0	0	0
isoleucine_degradation	-1.0492	-5.86799	-5.9019	-2.64728	-3.24879	-1.66018	-3.05384	-1.64682	-2.83385	-4.02489	-3.04622	-2.90409	-5.28169	-6.06421	-2.15493	1.3924	-4.27898	-2.51538	-5.57866	-3.7822	-2.64545	-2.35235	-3.26123	-3.44649	-3.56802	-0.173312	-1.58803	-5.68644	0.342608	-1.53424	-2.36067	-0.14393	-0.469285	-2.76157	-2.19804	-4.94028	-6.79984	-4.37872	-7.83622	-3.6339	-4.70788	-5.23267	-5.35859	-2.51824	-3.71474	-2.94634	-3.03147	-5.19618	-1.49301
itrans_transi-farnesyl_diphosphate_biosynthesis	-2.3006	-3.16186	-2.79852	-2.68586	-2.72255	-3.62884	-0.642454	-2.66714	-0.462345	-5.78263	-3.024	-2.91061	-3.17338	-4.93213	-1.5353	0.326799	-4.86669	-2.86589	-2.51689	-2.86561	-2.94649	-2.35943	-3.33383	-3.07722	-3.10435	-2.17253	-3.621	-4.00372	-0.913012	-1.47632	-3.36332	-1.91032	-3.58985	-4.23629	-3.81487	-3.4527	-3.56142	-2.58963	-6.47609	-3.04539	-3.61663	-3.05437	-1.46573	-3.06659	-1.22286	-0.460419	-1.28829	-3.15479	-2.49851
ketogenesis	0.685089	-0.0476573	0.966772	-1.9415	-0.0571242	-0.851451	-2.22279	1.68465	-3.5664	-4.03313	-2.85615	-1.34595	-1.20334	-0.989371	0.819954	3.59578	-1.90027	-1.96935	0.18537	-3.72811	-1.5292	-2.46262	-2.67996	-2.18731	-0.195892	-1.22179	-1.73483	-3.7611	0.273841	1.44265	-1.33532	-0.804709	-0.245285	0.341866	0.10053	-1.44313	-2.57258	-1.60847	-2.86023	-3.03704	-1.12954	-1.26608	-3.43692	-2.64	-3.10499	-3.45254	-1.40957	-2.5339	0.308648
ketolysis	0.685089	-0.0476573	1.24497	-4.96471	-0.0571242	-0.851451	-2.81707	1.68465	-2.24204	-4.0947	-1.99572	-1.34595	-1.20334	-3.04345	-0.823018	-0.0184784	-2.66632	-1.96935	0.186939	-5.6062	-1.5292	-2.46262	-3.41267	-3.37059	-0.655108	-2.01013	-1.73483	-4.50774	-0.132927	-1.78764	-2.20646	-1.22771	-0.0751922	-1.09816	-1.69053	-2.36162	-3.15242	-1.60847	-4.16441	-3.69588	-1.12954	-1.26608	-4.02279	-2.57267	-5.51319	-6.19685	-2.21133	-3.95708	0.118591
L-carnitine_biosynthesis	0.822045	0	1.11923	3.98895	5.99192	2.75308	4.16843	3.99126	3.33662	5.02291	5.53561	6.52373	4.86911	5.1635	5.97253	6.29652	3.91536	4.90019	0.844564	3.14896	6.05958	3.5712	0.453785	1.98493	4.14675	5.85911	4.3108	4.06393	5.35035	5.30584	3.86772	0.625284	1.36935	0.80375	0.653973	1.21979	1.09343	0.516063	0	0.600419	1.09552	1.00789	1.03427	1.38153	1.88884	1.34855	1.2534	1.20534	1.13389
L-cysteine_degradation_I	0.880572	0	0.805629	1.05059	1.00926	0.818681	4.55309	1.00926	0.92671	1.03074	1.05678	1.05059	1.05059	1.05059	1.05059	1.31435	1.03074	1.21089	0	1.05059	1.05059	1.0607	1.25162	0.777639	1.17107	1.05059	1.03074	0.92671	1.05059	1.03074	1.08725	0	0	0	0	0	0	0	3.98906	0	0	0.688142	0	1.24673	0	0	0	3.57777	0
L-cysteine_degradation_II	0	-0.636997	-0.542991	0	1.03907	0	0	0	0	0	0	0	0.4127	0	0.592625	0.55535	0	0	0	0	0	0	0	-0.860588	0	0	0	-0.501903	0	0.62766	-0.478889	-0.78218	0	0.649821	0.464194	1.1452	0.843864	-2.37344	0.887692	0.619049	-1.86135	-1.92521	-1.35274	-1.63527	0	0.46211	0	0.742919	-1.41145
L-dopachrome_biosynthesis	2.69054	2.3258	3.90253	0	2.15613	2.09624	1.64376	2.85392	2.66303	2.16768	0	2.1713	0	1.43624	1.84292	0.500379	2.51233	1.68525	2.34502	0.772554	0.785107	1.9162	0.944706	1.22996	2.25315	1.80014	0	1.24661	2.45095	1.51658	0.483992	2.48907	4.39309	4.53806	4.31275	2.28129	2.86067	0	1.07328	-2.06324	3.34222	3.37837	2.55674	2.45432	-2.57019	-5.00062	3.61783	0.934412	3.16713
L-dopa_degradation	0.611468	0	0.71415	0	1.02895	0.51516	0	0	0.712304	0.571687	0	0	0	0	0.895804	0.575825	0.615658	0	1.631	0.646559	0	1.12588	0	0.957487	0.489616	0.656885	0	0.415231	0.787329	1.51642	0	0.789803	-0.496702	1.608	1.69812	0.548728	0.487267	1.06451	1.34862	0	-0.550582	0	0.476856	0	1.26882	1.51916	1.16639	0.433578	0.957055
L-glutamine_tRNA_biosynthesis	-0.760061	0.444144	-0.611867	0	0	1.15395	-0.6988	-1.38561	-1.12105	-0.782319	-0.949934	-0.834039	0	0	-0.834039	-0.836913	0.479625	-0.834039	0	-0.910417	0	0.275579	-0.986446	-0.654097	-0.834039	-0.647123	-0.85773	-0.785754	-0.747204	-0.913201	-0.0880103	1.57296	-0.508418	0	0.711739	-0.774811	-0.603289	-0.413881	-0.607716	-0.672414	-0.656033	-0.656033	-0.805378	-0.593585	-0.594288	-0.547228	1.31253	-0.677128	-0.50671
L-kynurenine_degradation	-3.9818	-1.43377	-4.69548	-4.93185	-3.98817	-4.30673	-3.74097	-3.94457	-4.44904	-4.64187	-4.04313	-4.15519	1.22844	-2.74427	-3.99655	-1.71383	-5.54661	-4.2997	-3.37314	-0.630613	-4.15292	-3.88324	-5.07442	-2.06334	-3.77224	-2.41653	-3.8108	-4.8679	-2.04986	-5.03011	-0.0168965	-4.55836	-1.52048	1.19517	0.697225	-1.69838	-3.00997	-3.48916	-3.50081	-3.83446	-2.90917	-1.52331	-3.50191	-4.92397	-3.25495	-4.66633	-1.71039	-5.18943	0.564659
L-serine_degradation	0	0	0	0	0	0	0	0	0	0	0	0	0	0	0	0	0	0	0	0	0	0	0	0	0	0	0	0	0	0	0	0	0	0	0	0	0	0	0	0	0	0	0	0	0	0	0	0	0
lactate_fermentation_reoxidation_of_cytosolic_NADH	0	0	0	0	0	0	0	0	0	0	0	0	0	0	0	0	0	0	0	0	0	0	0	0	0	0	0	0	0	0	0	0	0	0	0	0	0	0	0	0	0	0	0	0	0	0	0	0	0
lactose_degradation_III	-1.89859	-3.94587	-2.36105	-0.675407	-1.06349	-1.77265	-2.27418	-1.58088	-2.36035	-1.9785	-2.24276	-2.23474	-1.55772	-1.77206	-0.832613	0	-1.51251	-1.67393	-1.93059	-1.71005	-1.4113	-1.34655	-1.55816	-2.39141	-1.65597	-1.07073	-1.53559	-2.39492	-0.947848	0	-2.0044	-2.12297	-1.84656	-1.95073	-1.75162	-2.41758	-2.56105	-2.41227	-2.5794	-1.13434	-2.62974	-2.30024	-2.4744	-2.04361	-1.26718	-1.1168	-2.24632	-1.31584	-1.67391
lanosterol_biosynthesis	-0.695985	-0.708589	-1.38095	-0.890455	-0.764988	-0.709225	-0.441473	-0.79673	-0.679919	-0.764988	0	-0.810178	-0.766032	0	-0.765441	-0.766032	0	-1.35899	-0.767975	-0.766032	-0.766032	0	-0.766032	-0.699711	-0.766032	-0.766032	-0.634327	-0.493543	-0.621497	-0.642949	-0.821894	-0.71089	-0.92749	-0.665585	0	0	-0.800331	-0.920354	1.01823	-0.980733	-0.62831	-0.607524	-0.443463	-0.705408	-1.26343	-1.83519	-1.2234	-0.696874	-0.844297
leucine_degradation	-3.45343	-4.37284	-3.30726	-4.79255	-5.03747	-2.61028	-3.58137	-2.92779	-4.79655	-6.45135	-5.19383	-2.6237	-5.26456	-6.63996	-3.14534	-0.249145	-5.96373	-3.76261	-4.43767	-6.34752	-5.69477	-4.30826	-5.74559	-5.16546	-4.61829	-3.83392	-4.78979	-6.34866	-2.65032	-3.56677	-4.11551	-5.11338	-0.517459	-2.49585	0.600031	-4.72897	-5.26753	-5.03809	-4.89494	-6.98501	-5.43993	-5.97435	-6.87416	-6.03117	-4.54645	-3.7013	-2.66249	-7.57534	-0.0495757
leukotriene_biosynthesis	2.72239	1.25878	0.96942	9.31648	1.96251	1.02017	2.94712	2.84194	1.73617	1.93946	2.17798	1.89018	7.48514	8.48382	2.42204	8.11224	2.04912	4.53372	1.86121	4.05021	2.66563	5.42784	2.28596	2.93499	3.91957	2.41162	2.74544	1.00761	2.01537	1.84565	4.13293	0.31077	0.639597	1.0414	0.534193	3.64509	2.47283	-0.0920653	1.64827	4.32847	0.740187	0.931268	2.93	3.3067	0.294134	-0.124715	-0.566838	11.2471	0.800257
lipoate_biosynthesis_and_incorporation	-0.458293	0.339958	-0.0109112	0.498341	-0.793297	-0.702493	-0.47541	0.654663	-1.07434	0	-1.16168	-0.579393	-0.491507	-0.41429	-0.437571	0	0	0	0.48518	0	0	-0.00794926	-0.801974	0	-0.944849	0	0	0.835406	0	0	0.516863	0.367253	0.518543	-0.487613	-1.11394	0	-0.500917	0.852077	-0.498614	0	0	-0.856505	-0.560077	-0.677619	0.0449079	0.248859	1.95715	-0.486309	-0.572747
lipoate_salvage	0	1.16466	0.660667	0	-0.793297	-0.702493	0	1.22148	-0.579846	0	-1.16168	-0.579393	-0.491507	-0.41429	-0.437571	0	0	0	0.48518	0	0	-1.31231	-0.801974	0	-0.944849	0	0	0	0	0	0	1.10587	0	0.576511	0	0	-0.500917	0.852077	0	0	0	0	0	0	0.69675	0.787079	1.13477	0	0.477826
lipoxin_biosynthesis	1.68199	0.604108	1.57154	2.89169	1.90835	3.45622	1.50613	1.77911	1.87655	2.98272	3.8985	1.85254	5.68123	2.8549	1.85254	1.85254	2.04138	2.01669	0	2.13807	2.20233	3.3021	2.05757	1.47696	2.34848	1.92208	1.66809	2.0327	1.88799	1.76161	2.64664	0	0.639597	0.589987	0	2.77178	1.62172	0.676252	1.26045	1.80475	0.740187	0.931268	1.72771	0.804126	0.592221	0	0	3.18541	0.760059
lysine_degradation_II_pipecolate_pathway	-2.71459	1.69426	-1.33934	-3.10705	-1.44864	-3.72975	-1.25853	-2.21662	-5.01689	-0.90367	0.683062	-0.472442	-2.14419	-2.02217	-2.56529	-1.04947	-2.06587	-2.70183	-1.7486	-2.57175	-0.320347	0.104402	-3.35448	0.432577	-0.675099	1.48065	-1.72168	-1.10154	1.32883	1.4103	-1.34843	-1.35417	-1.25528	-2.48508	-2.8535	-1.93063	-2.50206	-2.45291	-2.75809	-4.01878	-2.56501	-2.00735	-2.04988	-1.93408	-2.59645	-2.17263	-2.15868	-2.89349	-0.432923
lysine_degradation_I_saccharopine_pathway	0	5.83577	0	-1.40888	0.416094	-0.33919	0.804843	0	-1.03322	0	0	1.63785	-0.585828	-1.06917	0	0.844693	0	-0.618194	0.840341	0	-1.40192	0	-1.98231	0.689211	-0.493201	0.0414419	0.0399076	2.09944	0.410006	1.07546	0	-1.06103	2.8722	0	0	0.693027	0	1.86004	0	-0.288728	-0.426058	0	-0.594426	0	1.8624	1.48493	1.38557	0	1.54292
malate-aspartate_shuttle	-1.33116	-0.0710195	-1.57392	-1.99441	-1.00243	-0.829292	-1.03477	-0.152152	-0.231195	-1.78053	-1.44489	-0.629207	-1.52017	-3.58152	0.083741	0.369881	-1.64619	0.268461	-0.717893	-0.717776	-1.8091	-0.907204	-2.14996	-1.74682	-1.10604	-0.711339	0.467098	-1.62145	-0.582294	0	-1.74206	0.260279	-2.43051	1.16065	0.814174	-0.468928	-1.04774	1.07837	-1.23609	-0.865579	-0.18261	0.109521	-1.38683	-1.22334	-0.830735	-0.945497	-0.417984	0.71076	2.21652
melatonin_degradation_I	-3.79449	-2.07807	-2.53703	0.15105	-0.625814	-1.17867	-5.52561	-0.805915	-3.05471	-0.309776	0.622985	0.118992	-1.24936	-0.322171	0.517519	1.67798	0.0567487	-0.280197	-2.64578	-0.965839	-1.43519	-1.75438	-1.62352	-2.93811	-0.137502	-2.38837	-2.3315	-2.07201	0.649263	-1.94967	-2.33949	-3.88158	-1.79965	-2.55871	-2.24128	-1.62883	-2.0341	-2.95198	4.22059	-0.978981	-2.41532	-3.08275	-0.8536	0.260528	5.01872	4.92914	-2.1809	0.983775	-4.4533
melatonin_degradation_II	0.691636	0	0.691476	1.007	1.76716	0.602262	0.60346	0.72088	0.670168	0.920811	0.995616	1.90699	2.00834	0.796152	1.91891	2.75263	0.973386	2.3025	0	1.0753	1.44275	1.42143	0.744072	1.02924	1.41843	1.75181	0.720571	0.670168	1.78453	2.42159	0.744072	0	0	0	0	0	0	0.444799	0.444424	0	0	0.422681	0	0.780853	0	0	0	0.494257	0
melatonin_degradation_III	0	0	0	0	0	0	0	0	0	0	0	0	0	0	0	0	0	0	0	0	0	0	0	0	0	0	0	0	0	0	0	0	0	0	0	0	0	0	0	0	0	0	0	0	0	0	0	0	0
methionine_degradation	-1.47066	-0.365981	-3.33381	-2.57502	-2.04721	-2.9493	-0.558044	-1.22722	1.71975	-2.48795	-1.38973	-2.7534	-2.59658	-4.60692	-0.790634	-2.29977	-3.59166	-1.38973	-2.28817	-1.54225	-1.38973	-1.31317	-2.04456	-1.63343	-2.05159	-0.776342	-1.40143	-4.36897	-1.38973	-2.30484	-2.21923	-2.26044	-0.675561	-0.852049	-1.13527	-2.69066	-2.80322	-3.11547	-2.34476	-2.114	-2.07842	-1.6452	-2.17382	0.261005	-1.70971	-0.125334	-1.54814	-1.58686	-2.17067
methionine_salvage	-0.346863	0.499438	0.445863	-0.169933	-0.863341	-1.86733	0.459217	0.0393699	0.512576	-0.00310997	0.536697	0.572949	-1.84894	0.0477077	-0.338241	0.0275667	-0.0152239	-0.536578	-0.40088	-0.765498	-0.0845104	-0.0306928	-0.808455	0.430827	-0.423921	-0.025918	0.299266	0.0229195	-0.198149	0.0427006	-0.0896173	0	-0.816296	-0.437748	-0.522206	0	0	-0.674002	-2.79523	-0.968528	0	0	0	-0.695558	0	0	0	-1.50603	-1.04086
methylglyoxal_degradation_I	1.3586	0.446434	1.20996	-0.940703	1.01301	0.891072	0.631568	0.695741	1.15561	-0.872056	-0.96725	-1.45178	-0.45733	-1.10901	0.308909	-0.287077	0.505853	-0.326966	-1.21716	-0.915365	-0.73042	0.0545028	-0.615548	-0.867506	-0.584544	0.140539	-0.619734	-1.77797	-0.4827	1.19492	-0.619775	0.431932	0.193554	-0.406779	0	-1.05214	-0.909088	-0.572424	-1.13383	0.609649	-0.54384	-0.687755	-1.42118	-0.10733	0.269139	0.571778	0	0.377091	0.153103
methylglyoxal_degradation_III	0	-1.78176	0	0	0.182672	1.53579	-0.77025	0.463221	-0.548019	0.757137	1.32724	0.830325	1.58928	-2.20158	1.56206	0.337287	-0.802374	0.626852	-2.01199	-0.82027	-1.47641	-0.440892	-1.01462	-1.1127	-0.866637	0.660909	-0.519115	-0.940439	0	-0.232191	0.443747	-0.532868	-0.750054	-0.459578	-0.25518	-0.722038	-0.336813	-0.860019	-1.45254	-0.623825	-2.25077	-2.14512	-1.28865	-0.63845	-1.14187	-1.22494	-1.70217	-0.932768	-0.940395
methylglyoxal_degradation_VI	0	0	0	0	0	0	0	0	0	0	0	0	0	0	0	0	0	0	0	0	0	0	0	0	0	0	0	0	0	0	0	0	0	0	0	0	0	0	0	0	0	0	0	0	0	0	0	0	0
methylthiopropionate_biosynthesis	0	0.50065	0.818237	0	0	0.856437	1.55232	1.10896	0	0	0	0.560695	0	0	0	0	0	0.733818	0.440445	0.747222	0.544369	0.406998	0	0	0	0.534866	0.691824	-0.482227	1.02598	0.539359	0.676694	1.43716	0.971175	0.501839	0	0.582712	0.754224	-1.32658	0	-0.52102	0.75068	0.834555	0	1.40189	0	0	0.981669	-1.18554	0
mevalonate_pathway	-3.06343	-5.87463	-6.10136	-0.898318	-1.55925	-1.14598	-5.02916	-3.6902	-2.35333	-5.55934	-3.07365	-1.85994	-3.03525	-6.3202	3.8523	12.8361	-5.36111	-0.673916	-6.70211	-6.39331	-4.61141	-2.18233	-6.84093	-5.79315	-5.47342	-2.34875	-6.31877	-7.99412	3.69289	0.0899389	-5.26486	-3.79561	-3.48754	-6.96513	-6.12562	-7.60931	-7.36192	-5.59927	-8.85434	-4.61594	-5.62856	-5.94649	-5.05399	-5.23108	-0.897174	-2.4326	-5.33887	-5.41113	-3.87173
mineralocorticoid_biosynthesis	-3.22472	-2.51113	-0.938622	-3.17064	-3.24443	-3.21179	-3.22183	-2.12415	-2.49003	-3.07169	-3.24776	-3.2425	-2.35526	-1.76989	-3.24776	-3.24776	-2.6536	-2.31125	-1.4976	-3.24555	-3.2453	-3.23623	-2.77336	-2.42566	-3.23468	-3.24776	-2.35729	-3.23844	-3.24631	-3.21413	-3.24776	-2.0199	-1.57587	-1.06046	-0.978023	-2.39471	-2.52387	-1.0665	-3.18148	-2.8095	-0.570024	-0.3865	-3.18038	-2.50753	-1.78962	-1.94037	-1.14671	-3.19774	-3.1879
mitochondrial_L-carnitine_shuttle	0.947993	0.789067	1.3192	2.71928	0.62287	1.95591	3.46574	1.58309	0	0	0	1.6073	0.41975	0	2.50118	6.47215	1.19997	2.40046	1.08293	0.570795	0	0	0.556943	0.577346	0	0	0	0	3.15364	1.40732	0	0.75723	0	0.956117	1.38267	0.794005	1.5021	0	2.51915	1.58075	0	0	0	0.608746	0.782397	0.919781	0	0	0
molybdenum_cofactor_biosynthesis	-1.58649	-1.69112	-0.570197	-3.09434	-2.33234	-2.07434	-1.2767	-0.440263	-1.86412	-2.04562	-2.69544	-1.6711	-2.80692	-1.36788	-2.16984	-2.84557	-2.07095	-1.24014	-0.891068	-0.750435	-2.03258	-2.11916	-3.5391	-1.90216	-2.09452	-1.488	-1.07349	0	-1.66611	-0.407675	-1.56045	0.508224	-0.269746	-1.86302	-0.936438	-3.46163	-2.71936	0.997523	-2.83283	-0.851726	-2.25315	-1.89228	-2.68882	-1.95788	-1.33366	-1.20728	-2.32882	-2.25775	0.762095
morphine_biosynthesis	0	0	0	0	0	0	0	0	0	0	0	0	0	0	0	0	0	0	0	0	0	0	0	0	0	0	0	0	0	0	0	0	0	0	0	0	0	0	0	0	0	0	0	0	0	0	0	0	0
mRNA_capping	-0.355467	-0.220212	0.282937	-2.03509	-1.6761	-1.2034	-1.15581	-0.402205	-0.876609	-1.40463	-1.83575	-1.17672	-1.84082	-1.43269	-1.88571	-1.98504	-0.713504	-1.86153	-0.994028	-1.43045	-1.91316	-1.43786	-1.24092	-1.61418	-1.51655	-1.48023	-1.18456	-0.754817	-0.956927	-0.715013	-2.2006	-0.962268	-0.738751	1.53643	1.22981	-1.52645	-1.71327	-1.39955	-0.894686	-2.21547	-0.65269	-1.20988	0.195185	-0.739955	-0.595338	-0.373585	1.54986	-1.55319	0.00564718
mucin_core_1_and_core_2_iOi-glycosylation	7.17866	0.31467	4.5088	-3.62674	2.73425	2.14628	5.22808	4.63484	4.87599	0.561181	1.29826	0.887355	1.50749	3.42023	1.71622	-0.721178	1.71399	0.0779521	0.534627	-0.668395	-0.467589	1.58986	1.70273	-1.98954	0.928629	2.45976	-0.0533797	2.56008	1.73259	1.89807	1.19225	2.46794	0.20133	6.5591	10.5384	4.64515	4.42561	3.50841	4.7145	0.0832714	0.678126	0.707801	4.90892	-2.87976	4.21773	8.40304	3.11797	4.16242	-0.671383
NADH_repair	0	0.600246	-0.0556377	-0.989848	-0.0781908	-0.0731616	-1.16044	-0.111854	-0.22433	0.0137291	-0.672159	-0.207164	-0.834088	-1.67413	-0.219373	-0.469321	0.423034	-0.232534	1.20738	-0.707112	-1.14626	-0.383515	-0.473128	-0.103034	-1.40904	-0.0108685	-0.690089	0.457912	-0.278324	-0.107954	-0.381073	0.194674	0.434486	1.39319	1.62878	0.277983	-0.226674	0	-0.663604	-1.91302	-0.501024	-0.493145	0.0924701	-1.13483	1.53921	1.64069	0.0448334	0	1.28838
NAD_biosynthesis_from_2-amino-3-carboxymuconate_semialdehyde	1.27191	0	0	-2.48407	-1.23129	0.774131	5.36709	-0.526783	0	-2.6887	-1.2277	-1.68723	-1.26942	0.364367	-1.26879	-2.54832	0.200113	-1.15971	3.05382	-0.9798	-2.44752	0.212265	-3.18267	-0.523205	-1.70334	0.767296	-2.41451	-1.21109	-1.4649	-0.526783	-2.08226	0	0	1.75859	2.25996	-0.611157	-1.28211	-3.16921	0	1.16887	-0.677297	-1.35628	-1.16353	0	0.501516	0.622065	1.4769	2.41683	0.79177
NAD_ide_novoi_biosynthesis	-0.882801	-2.29329	-1.73552	-2.94616	-4.25342	-1.79536	2.05482	-3.25448	-3.0146	-5.71083	-4.25082	-5.03349	4.06769	1.82468	-3.81382	-4.33896	-4.1676	-2.47293	0.789789	0.852925	-3.31824	-0.600502	-5.59094	-1.58518	-3.13071	-1.20167	-4.45289	-3.20272	-3.92476	-4.80796	1.25445	-2.36932	-1.95671	3.61487	3.66464	-0.545081	-0.732153	-5.56546	-2.40306	-0.0978776	-2.97236	-2.87959	-0.715891	-2.97567	-1.2083	-2.6717	0.206945	-0.0716026	2.25398
NAD_phosphorylation_and_dephosphorylation	-0.570146	-2.18998	-1.30661	-2.00059	-2.24781	-1.57605	-1.4729	-1.30449	-0.564569	-1.95457	-1.37208	-2.05481	-2.00059	-2.50802	-2.58949	-1.45032	-3.47947	-2.0265	-3.01122	-1.85395	-2.00059	-1.51022	-2.00458	-3.47097	-3.49363	-1.37264	-2.44241	-1.35891	-2.26158	-3.17003	-1.51785	-1.7006	-0.19634	-1.44437	-0.490124	-0.5421	0	-2.28722	-0.810021	-1.07081	0	-0.433753	-1.95532	-1.36561	-2.30864	-2.7478	-1.99806	-1.96077	-1.26364
NAD_salvage	1.23893	0.668899	0.925171	-0.65904	-0.418602	-0.412773	0.882387	0.782645	0.514078	0	0	0	0	1.43587	0.615347	0	0	0	0.92868	0	0.446972	0.441192	0	0	0	0	-0.524518	0	0	0	0	0.819451	0.496668	-1.09261	-1.13268	0.934592	1.02084	1.68258	-2.43055	0.885751	0	0	0.586386	0	-1.48116	-0.465962	1.38259	-1.626	0.738694
nicotine_degradation_III	0.892323	0	0.79025	1.0373	1.58213	0.807428	0.815316	1.0165	0.917389	1.6677	1.56901	1.68267	1.0373	1.75655	1.0373	2.18866	1.0165	2.55853	0	1.52195	1.18942	1.94283	1.0373	1.01567	1.04031	1.0373	1.48774	0.917389	1.0373	1.0165	1.77618	0	0	0	0	-0.647265	-0.678844	0	1.27349	8.25152	0	0	0	1.04891	0	0	0	1.99547	-0.858187
nicotine_degradation_IV	2.18105	0.00378284	1.26483	5.88094	3.00708	1.01176	3.55488	6.47828	4.00399	2.50194	2.80738	3.48576	7.11076	5.73035	2.03144	3.82446	4.42907	8.33742	-0.152188	6.80307	7.00664	8.14782	1.14746	1.56012	1.4996	2.31925	4.31564	2.54294	4.50873	2.03451	7.15031	0.0972197	-1.31387	0.69878	0.409638	0.961527	0.547075	-0.56093	2.20932	7.35671	1.66269	1.30655	5.07168	8.34732	-0.827426	-1.28523	-1.29432	2.02983	-2.14156
noradrenaline_and_adrenaline_degradation	2.99651	0.167211	7.26459	8.60609	10.4469	6.47904	3.73271	3.82056	3.66357	10.0599	7.61942	11.0268	7.74666	7.05841	10.9075	16.2655	5.58941	9.33164	-0.330037	5.97071	9.49314	7.12593	5.01954	5.89626	9.11661	9.98457	4.8519	3.9903	8.32344	11.2126	6.9918	2.4489	-1.72665	0.0827572	-0.343497	1.30653	1.97431	-1.24453	3.71062	-1.73924	-0.711694	0.601254	3.92418	7.96811	1.31681	1.58046	-1.51639	9.21063	5.37621
oleate_biosynthesis	0.0433723	-3.26545	-3.18144	4.0103	-2.97229	-2.07648	-2.29522	-0.619479	0.696078	-3.06971	-0.749801	2.96934	-0.807733	-4.26993	2.92212	6.35628	-3.8361	2.33951	-2.40513	-0.737508	-3.09913	-1.74051	-3.81992	-2.65386	-1.10743	-0.260249	-4.16938	-3.03389	5.02665	5.19499	-3.50859	-1.76119	-3.85122	-2.87571	-2.88382	-2.10536	-2.44275	-1.36723	-2.13698	-1.2718	-2.91902	-2.27808	-1.89798	-2.25209	-0.799718	-0.368592	-2.33551	-2.46697	-1.71062
ornithine_ide_novo_i_biosynthesis	-0.60309	0	-0.638527	-1.98954	-1.50707	-2.11802	0.467142	-0.944367	-1.52452	-1.52824	-0.993859	-0.831142	-1.76446	-3.17914	-0.558487	-0.691662	-2.28723	-0.762749	-1.14757	-0.7361	-1.5797	-0.813942	-0.675111	-1.249	-1.02138	-0.896567	-0.878636	-2.34152	-0.971447	-0.859804	-0.830921	0.271986	-1.01758	-0.492153	-0.583423	0	0	-0.661755	-3.56792	0	0.550205	0.436533	0	-1.98842	0.0946475	0	-1.23777	-2.41489	-0.431732
oxidative_ethanol_degradation_III	-0.00530188	-1.11156	-0.357981	2.88857	3.7724	0.912302	1.49859	1.23448	0.561951	2.24513	2.1389	2.73291	2.56681	3.49549	3.20205	3.77482	2.19879	2.24957	-2.60265	1.45333	5.77892	2.75755	1.09118	0.0889687	1.87004	2.52933	2.13311	0.341509	2.77873	3.66398	2.84797	0.367901	-0.706276	-2.20007	-2.71645	0.195886	0.234336	-3.56848	-0.217393	-3.28465	-0.899531	-0.559845	0.636445	1.30004	-2.89855	-3.08215	-3.45335	-0.313229	1.19911
oxidized_GTP_and_dGTP_detoxification	0.512103	-1.68615	-0.445699	0	0	-0.416028	-0.585898	0.410038	0	-0.661122	-1.16835	-0.521955	0	0	0	0	0	-0.421378	0	0	0	0	0	-0.745154	0	0	0.497577	0	-0.807786	0	0	0	-0.511338	0	0	0.722455	0	0	-1.0061	-0.548883	0	0	-1.03897	0	0	0	-1.49557	0	-0.604082
palmitate_biosynthesis	2.84853	1.30234	2.61628	-0.0247386	0.649573	1.22288	-0.12318	0.0556756	-0.610278	-0.700745	-0.820871	-1.33656	0.108554	-0.402353	0.774492	0.293628	0.271965	0.65692	-0.131394	0.88942	0.21212	-0.671731	0.544261	-1.30641	-0.0833585	1.6049	-0.800163	-1.49655	-0.295563	1.26576	-0.221229	1.5227	2.55811	2.0926	2.13141	2.41164	0.831113	2.29114	0.747817	2.02894	0.542585	0.520029	-0.149496	0.366435	-0.165197	0.552112	0.583953	3.63599	3.51085
pentose_phosphate_pathway	-0.850845	0.0989214	-3.97929	2.95299	-0.790438	-1.79955	-0.631686	-0.881102	-1.65055	-0.856671	-0.372495	-3.48016	-1.40575	-2.17427	0.432466	2.63464	-0.629567	-0.0229299	1.1897	0.962562	-3.09621	-2.71383	-1.56095	-2.51667	-2.92023	0.713752	-1.59399	-3.3636	-2.23045	-1.87648	-1.37392	-1.00646	0.162014	-0.737934	0.495053	-1.62992	-2.66705	-1.82781	1.20557	2.57473	1.66285	1.2446	-2.0237	-3.12998	-1.99161	0.0537324	-2.35282	0.563777	2.19967
pentose_phosphate_pathway_non-oxidative_branch	-0.752294	0.57682	-2.70593	1.29606	-2.10251	-1.79806	0.995426	-0.242013	-1.01933	-1.88609	-0.824487	-1.84196	-1.95562	-1.74224	-1.05165	-0.458428	-1.703	-1.57251	-0.105245	-0.329622	-1.8055	-0.619562	-0.75963	-1.72706	-1.5554	-1.25542	-2.47149	-2.42352	-2.19962	-1.33349	-1.2695	-0.850499	0.644787	-1.89002	-1.10985	-1.8541	-2.2112	-0.827972	-1.40233	0.327515	-0.350763	-0.1356	-1.09172	-2.98581	-2.92738	-1.53985	0.0304662	-1.87056	0.0931837
pentose_phosphate_pathway_oxidative_branch	-0.0985516	-0.477899	-1.27336	1.65693	1.31208	-0.00148648	-1.62711	-0.63909	-0.631217	1.02942	0.451993	-1.63821	0.549868	-0.432035	1.48412	3.09307	1.07343	1.54958	1.29494	1.29218	-1.29071	-2.09427	-0.801324	-0.789613	-1.36484	1.96917	0.877502	-0.940083	-0.0308335	-0.542992	-0.104414	-0.155966	-0.482773	1.15208	1.6049	0.224179	-0.455848	-0.999837	2.6079	2.24721	2.01361	1.3802	-0.931977	-0.144169	0.935763	1.59358	-2.38328	2.43434	2.10649
phenylalanine_degradationtyrosine_biosynthesis	-4.6004	-4.32975	-4.54493	-4.62944	-4.62755	-4.57722	-4.52286	-4.62755	-4.60914	-4.62755	-4.62944	-4.60161	-4.62944	-4.62944	-4.62944	-4.62846	-4.62755	-4.62944	-4.39547	-4.62944	-4.62944	-4.62944	-4.62944	-4.58118	-4.62944	-4.62944	-4.62755	-4.60914	-4.62944	-4.62755	-4.62944	-4.37197	-4.22398	-4.37921	-4.37921	-4.47558	-4.47558	-4.2606	-4.52697	-4.18049	-4.4224	-4.4224	-4.46469	-4.50278	-4.26107	-4.26107	-4.389	-4.5502	-4.47886
phenylethylamine_degradation_I	1.60722	0.173275	1.61327	6.63909	4.38885	3.08964	3.72654	3.02402	2.52675	4.76027	3.93977	5.27909	4.36053	4.39239	6.3842	7.23198	5.81133	6.03777	-0.454759	3.01896	6.41498	4.27599	4.04408	4.72894	3.8374	4.15224	3.41068	1.88718	4.6199	7.74189	4.50695	2.11589	-0.706276	-0.899664	-1.41604	1.53769	1.57614	-0.527322	3.58245	-1.01353	0.906641	0.785848	2.95635	6.49334	-1.54948	-1.73308	-2.09594	2.22986	0
phosphatidylcholine_biosynthesis	-1.7075	0.856329	-1.58185	-3.33193	-0.974955	-1.63821	2.622	-0.813512	-1.42755	-1.73913	-1.01165	-2.82733	-2.90791	-3.13246	-2.08652	-2.16416	-2.92901	-1.7962	-1.15747	-1.95956	-2.2407	-1.99098	-3.03765	-1.63422	-0.866479	-1.77429	-1.90631	-1.89045	-1.89941	-1.96103	-1.98229	-0.597696	0.562537	-0.803363	-1.07467	-0.900544	-1.74879	0.463289	-1.61759	-2.84042	-0.77531	-0.893225	-1.15002	0.987226	-1.15085	-1.99705	-0.0874764	0.0468339	-0.460555
phosphatidylethanolamine_biosynthesis_II	-0.667568	-0.161394	0.231793	-1.05237	0.0765768	3.30211	1.59649	0	1.60865	-1.74376	-0.536817	-1.30919	-0.853135	1.39215	0.818651	-0.913954	-1.51659	-0.744048	0.824637	1.07383	-0.349719	-1.37601	-1.68877	1.7617	-1.13654	-0.94771	1.0659	-0.187964	-0.527277	-0.937517	-0.960947	-0.536948	2.04325	-0.486781	-0.173368	-0.0499743	-0.860165	0.098808	-0.546428	-0.43257	1.10156	1.86314	1.71539	-0.0933112	0.893291	-0.0808633	2.06847	0.604828	1.85362
phosphatidylserine_biosynthesis_I	1.01733	1.70564	0.801659	0.638599	0.528356	0.813781	0.653283	0.903979	1.28259	0.451722	0.492668	0.636854	0.492668	0	0.573652	0.534325	0.490485	0.492668	1.0328	1.49361	0	0.479225	0	0.787008	0.912789	0.769671	0.488072	0.902736	0.857809	0.512723	0.608263	0	0	0	0.627696	0	0.420048	0	0.951373	0.565493	1.46141	1.30079	0	0.523465	0	0	0.424657	0	0.525063
phospholipases	10.836	7.38757	8.55771	8.87283	10.0992	8.6042	5.65214	4.73221	5.57744	9.41271	10.1265	8.92634	17.443	19.795	12.7125	11.9515	14.8268	10.4145	4.3191	11.853	10.0538	8.68075	7.26942	10.2773	13.7579	9.98629	4.27151	9.20333	8.0944	8.56713	6.65703	4.29471	6.67442	4.27478	5.05884	4.56938	5.22846	11.7157	16.4867	7.02422	10.931	7.60105	10.4099	6.74201	17.7628	13.9595	4.47956	11.109	5.22562
phytol_degradation	-0.33882	0.0253646	-0.669578	1.42135	0.870663	-0.101377	0.783779	0.254513	-0.0208355	0.736808	1.07322	0.798713	0.236638	-0.0328414	2.57454	4.76028	0.370734	1.26738	-0.193864	0.319384	0.481532	1.05096	-0.360471	-0.368469	0.0255467	0.850095	0.096871	-0.727505	5.7923	2.18258	0.296439	0.535152	-0.722163	-0.463278	0	-0.859501	-0.723783	0	-0.733741	-1.55593	-0.771343	-0.771343	-0.339688	1.55682	-0.776135	0.0197639	-0.760836	-0.666016	-0.7242
pregnenolone_biosynthesis	0	0	0	0	0	0	0	0	0	0	0	0	0	0	0	0	0	0	0	0	0	0	0	0	0	0	0	0	0	0	0	0	0	0	0	0	0	0	0	0	0	0	0	0	0	0	0	0	0
progesterone_biosynthesis	0	0	0	4.6331	0	0	0	0	0	0	0	0	0.638717	0	0.666546	10.1896	0	1.77581	0	0	0	0	0	0	0	0	0	0	1.37725	4.35257	0	0	0	0.601562	0	0	0	0	0	0	0	0	0	0	0	0	0	0.767646	0
proline_biosynthesis	-1.85292	-1.34777	-3.18636	-3.23536	-3.11667	-2.00411	-1.84657	-2.4407	-0.991077	-2.94042	-3.58304	-3.03646	-3.35001	-2.92153	-2.00689	-2.81119	-3.13785	-2.69281	-1.89988	-2.10265	-2.94492	-3.0697	-1.66857	-2.01297	-2.93476	-2.44563	-2.27369	-4.50773	-3.3048	-1.99491	-3.49284	-2.71812	-2.00209	-1.5208	-1.26743	-1.26121	-1.09384	0	-2.16927	0	-0.447006	-0.594211	-1.50325	-2.78914	0.0136091	0	-2.23029	-0.489892	-1.62754
proline_degradation	1.29299	0.448738	0	0	0.717101	1.88587	0	0	0	0.845921	0	0	0.66346	1.26196	2.24307	0.550083	1.51114	0	0.484503	0.530534	0.488935	0	0	0	0.718	0.554727	0	0	0	0.554011	0	0.420122	0	2.46124	2.90635	0	0	1.4492	6.73084	0	0.688652	0.413876	0.420867	0	0	0	0	4.09292	0.406728
propionyl-CoA_degradation	-2.87474	-1.71644	-2.7243	-3.32593	-4.00731	-1.81726	-1.14448	-2.74347	-1.09489	-4.44172	-3.91516	-3.05718	-4.7448	-5.99336	-3.22415	-1.80152	-4.08836	-2.98312	-2.36807	-4.44149	-3.69034	-4.7123	-5.39378	-4.90244	-4.31259	-2.87645	-2.98072	-1.83871	-3.29589	-3.93322	-4.02388	-0.843677	-2.5008	-1.69379	-1.5309	-2.68823	-3.11473	-2.34508	-2.53368	-2.48174	-0.578753	-1.31358	-4.0371	-2.43188	-2.86479	-2.18973	-1.94318	0.949183	0.304356
protein_citrullination	0	0	0	1.01402	0	0	0	0	0	0	0	0.783407	3.14447	3.63436	0.423493	1.71009	0.576427	0.697073	0	0.484827	0.670276	2.11372	0.894594	1.64279	0	0	1.41728	0	0	2.64615	0	0	0	0.864094	1.13091	0	0	0.530458	8.70078	0	0	0	0	2.04037	0	0	0	2.91969	0
protein_iOi-iNi-acetyl-glucosylation	0.88429	0.809609	0.479371	0.395939	0.830098	1.09572	0.196806	0.628703	0.463319	0.521626	0.536045	0.906334	0.695576	-0.221854	0.569201	0.722778	0.676585	0.25361	0.733945	0.360057	0.773878	0.835459	1.43589	1.45923	0.667916	0.310504	1.53681	1.493	1.02984	0.688163	0.692109	0.479858	-0.228375	1.00169	0.960711	0.745191	0.720194	0.822704	-0.0418981	1.05109	0.550067	0.835029	0.716113	0.755746	0.941097	0.765153	0.666397	0.553573	0.205929
PRPP_biosynthesis	-1.18254	-1.27431	-3.13667	-3.82176	-2.43859	-1.7621	-2.57266	-2.47382	-1.7366	-2.98974	-2.97329	-2.61187	-4.4306	-4.69578	-3.75188	-3.5166	-5.00675	-2.91788	-1.31959	-3.03083	-3.42426	-2.93787	-1.55461	-2.49657	-2.43909	-1.37573	-1.60078	-3.87799	-2.55077	-3.69036	-2.43538	-2.21723	0.512671	-1.66765	-1.43145	-2.45878	-2.44908	-2.96768	-5.9095	-1.47619	-2.82462	-2.91924	-1.69233	-2.75855	-1.2002	0	-2.56819	-0.899641	-1.93964
purine_deoxyribonucleosides_degradation	-3.9834	-3.92775	-3.95411	-3.43496	-3.93542	-3.96533	-3.88671	-3.90729	-3.90065	-3.97116	-3.9591	-3.99557	-3.90863	-3.90863	-3.87089	-3.90863	-3.99423	-3.79071	-3.83263	-3.85507	-3.96771	-3.90863	-3.94619	-3.97082	-3.61201	-3.90863	-4.4821	-4.06304	-3.90863	-3.99423	-3.53368	-4.40131	-3.89857	-3.78714	-3.83636	-4.05122	-3.9726	-3.91371	-3.85368	-3.96005	-3.96545	-3.96545	-3.34655	-3.88434	-4.31003	-3.97308	-3.51028	-3.97986	-3.59679
purine_deoxyribonucleosides_salvage	2.46953	-1.82907	3.79928	-2.93215	-1.56548	-2.36036	2.89424	2.72879	-0.533029	-4.41369	-4.80496	-4.04736	-1.21704	-3.52276	-1.41142	-3.99978	-3.44526	1.17476	-1.5523	0.696654	-3.57171	-3.06211	-1.26977	-1.8371	-2.15774	0.695921	0.807781	-2.07909	-2.49765	-0.886002	-2.94811	-1.86636	3.30593	1.10644	0.725008	-1.00287	-2.88472	-3.97045	-1.09742	1.82134	3.24107	1.15541	-3.777	-4.33299	3.67981	7.75878	-2.43978	-1.78727	-4.53881
purine_nucleotides_degradation	-7.77156	-10.5964	-12.2667	-8.08829	-10.1028	-10.4375	-10.2867	-9.81257	-7.82765	-8.1784	-8.76774	-10.6578	-11.0867	-12.8566	-7.65632	-8.8309	-10.6017	-9.48987	-8.17567	-9.59282	-10.1125	-10.5435	-8.09915	-8.5621	-10.5976	-7.76735	-10.492	-8.8503	-10.1746	-12.1111	-8.27629	-10.4553	-12.6876	-11.2232	-9.48719	-10.9916	-8.61875	-7.7305	-8.97579	-3.55287	-10.5678	-10.4009	-10.1964	-12.5905	-13.6912	-10.9518	-10.6104	-9.93052	-11.6487
purine_nucleotides_ide_novoi_biosynthesis	-1.70327	-5.26477	-4.08148	-15.2717	-8.61658	-7.71649	-2.4884	-2.64616	-6.10822	-13.2454	-12.5731	-14.1708	-16.5997	-19.3842	-7.66002	-15.9029	-13.1711	-7.67736	-5.31651	-9.14563	-13.8307	-11.974	-10.8114	-9.71753	-13.1403	-3.57614	-7.46286	-6.8746	-11.4421	-8.59957	-12.9181	-9.78862	-4.14093	-2.59601	-4.26845	-5.85412	-7.0042	-9.8245	-7.60901	3.27881	-0.375159	-2.62923	-15.5505	-12.0545	-4.95684	1.25996	-4.95882	-4.54357	-13.7837
purine_ribonucleosides_degradation_to_ribose-1-phosphate	-5.22333	-5.13993	-5.2253	-4.05691	-4.94018	-4.9524	-4.87512	-5.17848	-4.82781	-5.06912	-4.98651	-5.08045	-4.689	-4.88988	-3.87089	-5.03125	-5.0601	-4.53981	-4.97523	-5.03869	-4.48911	-4.64319	-4.42252	-4.62145	-4.57812	-4.90329	-5.69211	-5.22957	-5.10369	-5.16452	-3.53368	-5.64216	-5.22567	-5.05403	-5.19872	-5.33016	-5.35719	-5.42631	-5.09116	-3.96005	-5.1761	-5.00861	-4.78823	-5.15802	-5.79064	-5.34987	-4.81321	-4.47666	-4.8836
putrescine_biosynthesis_I	-0.614343	-0.814878	-0.614216	-1.46803	-1.07143	-0.546674	-1.78239	-1.20348	-1.1104	-1.46576	-1.14815	-1.55975	-1.30697	-1.78781	0	-1.13709	-1.78707	-1.33411	-1.29489	-1.21471	-1.07356	-1.5633	-0.418632	-1.18389	-0.854032	-1.13357	-1.04783	-1.47609	-1.47618	-1.21739	-0.562557	-1.38863	-1.33376	-0.493705	-0.465674	-0.61634	-0.726349	0	-1.43316	0	-0.769085	-0.752803	-1.27356	-0.822406	0	0	-1.51465	0	-0.982178
putrescine_biosynthesis_II	-3.63608	-3.38281	-3.65144	-3.03489	-3.70043	-3.60642	-3.65843	-3.70274	-3.64537	-3.6634	-3.69814	-3.70187	-3.07639	-3.66484	-3.70214	-3.69873	-3.6634	-3.69305	-3.46992	-3.66484	-3.70187	-3.70187	-3.69919	-3.64767	-3.66484	-3.46872	-3.60093	-3.64537	-3.70418	-3.6634	-3.53079	-3.47512	-3.30279	-2.89312	-2.79579	-2.46242	-3.26321	-3.3427	-3.58748	-1.36318	-3.46434	-3.32316	-3.55819	-3.56196	-3.33472	-3.33433	-3.4021	-3.57322	-3.57622
putrescine_degradation_III	0.575032	-0.0498972	5.5708	10.433	15.2667	5.58411	8.5268	5.72824	0.267258	12.5325	12.4161	12.8434	15.1502	8.57648	16.2954	17.4573	10.6725	14.5977	-2.6126	6.72998	9.62114	10.2183	5.33185	2.58097	7.96476	13.0889	6.40085	2.447	14.1897	14.0503	11.229	0.564654	-0.637806	-3.78706	-3.19003	0.9286	0.755196	-2.82989	3.61276	-2.6279	0.609851	0.768681	0.627574	3.3602	-1.71798	-0.472108	-1.41497	3.61635	6.54317
pyridoxal_5-phosphate_salvage	-0.816305	-0.112307	-1.12002	0	0	-0.659719	-0.428555	-1.33988	-0.458208	0	-1.08276	-0.654442	-0.487301	-0.490485	0	0	-0.553058	-0.450912	-0.0498899	1.14748	-0.769745	-0.490485	-0.794699	-1.13273	-0.835653	0	-0.519813	0.383531	-0.134957	0	-0.513259	0	-1.09078	1.30849	1.20965	-0.892094	-0.546309	-0.750673	2.56433	1.724	-0.293223	-0.821858	-0.558516	-0.402296	-0.93568	-0.465179	-1.50484	2.53998	0
pyrimidine_deoxyribonucleosides_degradation	7.23471	1.71552	4.43431	8.7807	11.6543	9.08619	5.15798	6.22031	5.25299	7.91852	7.03879	4.01472	8.58768	6.0566	10.0946	7.07276	7.70642	4.29005	2.40195	7.47448	5.99246	7.59716	7.50001	2.83646	6.39849	8.71711	6.12399	9.99677	6.41646	4.48694	6.03638	4.58164	3.71837	5.54791	5.81339	8.0667	7.99421	5.69547	1.52141	4.32325	5.07723	4.0542	4.53185	5.96685	4.65307	4.64064	5.01422	4.86818	5.13344
pyrimidine_deoxyribonucleosides_salvage	-0.829347	-3.55382	-1.26545	-1.44697	1.02694	-3.32952	-3.04389	-1.28919	-0.565289	0.127782	-1.95038	-4.66756	-3.53937	-5.77644	-1.59118	-1.41939	-3.04175	-5.59485	-4.99038	-2.85578	-3.6945	-3.48701	-5.84404	-9.60004	-3.11354	-1.0539	-3.76299	-2.28317	-1.97375	-4.82131	-3.37484	-4.79572	0.533945	-4.74549	-4.86568	-1.4946	-1.87943	-4.18486	-9.26705	-0.549828	-2.58181	-2.53887	-4.29685	-1.65056	-2.63504	-1.59949	-3.31702	-0.893169	-2.04193
pyrimidine_deoxyribonucleotides_biosynthesis_from_CTP	1.81074	-8.98621	-1.32492	-9.92804	-6.74124	-9.40246	-4.53827	-1.06714	-5.27047	-9.25973	-6.69552	-8.58208	-11.281	-14.682	-6.61806	-9.88148	-11.4266	-8.84461	-8.90818	-7.46372	-8.46144	-7.97044	-9.51617	-12.0109	-10.5765	-2.70415	-7.72664	-7.89194	-6.86567	-7.76122	-7.55992	-12.8866	1.76797	-6.32935	-5.16061	-4.90052	-7.69686	-5.41018	-12.3843	1.3425	-2.54302	-3.85063	-11.4433	-7.76542	2.09522	6.10699	-7.73897	-1.66765	-10.6376
pyrimidine_deoxyribonucleotides_ide_novoi_biosynthesis	0.141684	-10.6303	-2.74295	-11.4518	-7.8967	-11.0874	-6.11568	-2.0218	-6.51265	-10.9118	-8.15853	-10.0255	-12.8962	-15.6997	-8.16358	-11.7157	-12.5676	-10.3448	-10.9239	-9.25481	-10.5076	-9.36755	-11.6176	-14.5326	-11.9297	-3.3061	-9.46987	-8.14686	-8.11815	-9.2934	-9.66464	-14.1282	0.00361258	-7.61788	-6.36477	-5.54377	-8.48523	-5.49019	-13.9911	0.385582	-4.26848	-5.19168	-13.1967	-9.00514	1.39582	5.05569	-10.0714	-2.58038	-10.8868
pyrimidine_deoxyribonucleotide_phosphorylation	2.27566	-0.448541	2.77345	-2.89929	-2.2722	-1.1886	2.03676	3.52124	-0.546526	-3.85066	-3.43431	-3.48851	-1.82076	-4.25197	-1.1097	-3.57599	-3.26198	-2.80847	-0.764067	0.44265	-3.32189	-2.86096	-1.67159	-1.90971	-3.19128	-0.561845	-0.777242	-2.24641	-1.87456	-0.670267	-3.51526	-3.01686	2.98768	0.864077	1.43939	-1.93406	-4.26422	-0.604585	-1.45518	2.72485	1.15065	-0.594086	-4.52909	-3.4132	4.05971	6.66201	-2.60797	-0.74553	-5.14219
pyrimidine_ribonucleosides_degradation	0.717445	-2.1782	0.578143	5.70734	4.75785	3.42699	0.916223	1.61716	1.27531	2.16075	2.08075	-0.502699	1.6575	2.60992	4.28352	5.46706	1.91314	0	-0.403388	0.840368	3.15485	2.70563	0.822547	-1.45442	0.923781	3.1549	1.6711	3.38239	1.61244	-0.521486	0.944942	2.94104	0.503255	1.69326	1.56063	1.99783	2.81701	2.08153	-2.59884	2.02762	0.710826	0.582048	0	0.88125	1.54016	1.1254	-0.570126	0.394063	0.536856
pyrimidine_ribonucleosides_salvage_I	0.0335311	-0.38273	-1.45577	1.79021	4.44439	3.77005	0.718222	0.716348	1.44017	0.17414	0.250951	-2.20246	1.18826	-1.12006	3.46295	1.27006	1.22756	-1.29288	-1.40589	0.0871178	-0.79031	0.219129	0.04246	-1.04915	0.22528	2.12	-0.471155	2.17099	0.497687	-1.12226	-0.432701	-0.890952	-0.564892	-0.722158	-1.0516	0.0695276	0.156492	-0.857972	-2.5193	-0.449972	-0.405152	-0.61758	-2.22522	0	-0.487422	0	0.266215	1.80111	0.233739
pyruvate_decarboxylation_to_acetyl_CoA	-1.42233	-1.32549	-2.06052	-5.20969	-4.88495	-2.61521	-1.71248	-2.01085	-1.35215	-4.17257	-4.05303	-1.48127	-4.1298	-5.89161	-4.07492	-1.24558	-4.35833	-2.19206	-3.64203	-5.28268	-3.95372	-3.81929	-4.52096	-4.33131	-3.83695	-2.83204	-4.22873	-5.63396	-1.82107	-2.39611	-2.8911	-0.58153	-1.58185	-2.71807	-1.78053	-2.69111	-2.29122	-3.29384	-6.97693	-4.034	-3.09944	-3.05417	-1.39305	-1.33034	-3.23517	-2.66128	-1.48234	-5.30238	1.48593
Rapoport-Luebering_glycolytic_shunt	-1.09542	-2.37111	0.149187	-1.64557	-0.55732	-1.35102	-0.641337	0.133207	-1.07837	-1.86454	-1.09831	-0.790896	-0.590127	-1.93335	-1.31694	-1.28279	-1.32477	-1.30531	0	-1.3461	-1.51726	-0.824579	-0.871333	-0.781924	-0.334073	-0.0827764	0.0745323	-1.7907	-0.881987	-2.32875	0.0592294	1.35719	-0.395008	2.19883	2.74682	0	0.58744	2.27053	-2.52894	-0.451429	0.339133	-0.458884	0.528798	-0.968602	-0.500119	0.509696	-0.90321	-2.60326	0.0602077
resolvin_D_biosynthesis	0.984606	0.604108	0.883879	1.32098	1.09009	0.926045	0.867318	0.990733	1.16191	1.55428	2.84014	1.04318	1.1508	2.04554	1.04318	1.04318	1.253	1.19619	0	1.32871	1.03679	1.42235	1.24821	0.87236	1.51016	1.11272	0.879716	1.31806	1.07492	0.973235	1.83728	0	0.639597	0.589987	0	2.77178	1.62172	0.676252	0.788673	1.80475	0.740187	0.931268	1.72771	0.804126	0.592221	0	0	2.65573	0.760059
retinoate_biosynthesis_I	-6.71953	-4.17254	-1.17806	-4.15294	-7.63503	-8.71003	-5.33003	-3.06216	-5.02837	-3.51929	-5.40246	-5.64925	-1.31871	-3.68899	-5.51055	-5.52863	-9.34302	-5.98443	-6.98761	-7.96212	-7.30523	-5.52117	-10.5709	-4.72272	-8.24796	-6.38439	-8.42375	-9.51872	-5.2911	-6.41802	-6.62507	-8.6853	-5.72639	-9.68661	-9.36322	-6.72108	-6.82742	-2.99052	-9.49822	-9.48745	-8.08435	-7.39216	-4.06306	0.638488	-2.63775	-3.05922	-3.22151	-7.78831	-6.26732
retinoate_biosynthesis_II	-2.8824	-3.78744	-3.81223	-0.69046	-1.96626	-3.64319	-3.23722	-2.35036	-3.01978	-1.5485	-1.39882	-3.18843	-0.530985	-2.45752	-1.7996	-2.30235	-2.54482	-2.69764	-3.64971	-2.82666	-2.86709	-2.12393	-3.90899	-3.01853	-2.3075	-2.86017	-2.99373	-3.23699	-1.64889	-1.1653	-1.97962	-3.65645	-3.88284	-3.66583	-3.49991	-3.94995	-3.95901	-2.75024	-1.48139	-4.59884	-3.85053	-3.88468	-3.98192	-1.63993	-1.6581	-1.44063	-3.50184	-3.65988	-4.51067
retinol_biosynthesis	0.514196	0.399488	1.12374	7.25522	6.46137	1.42697	1.27198	2.74826	1.94444	5.08263	2.73102	3.41975	9.0172	4.98439	4.96041	9.7007	3.72121	2.91436	4.06339	2.64031	3.41953	6.76247	1.49711	1.74033	4.45453	3.44549	2.52182	2.20404	6.03249	7.3605	2.98566	0.762397	-1.02131	2.60321	2.36202	-0.817581	-1.57063	1.15692	2.15305	-0.736893	1.95148	1.36451	2.45815	2.89398	3.99196	4.02949	3.77894	0.493369	2.33971
S-adenosyl-L-methionine_biosynthesis	-1.47066	-2.04655	-2.1146	-2.12104	-2.04721	-2.9493	-1.5389	-1.22722	0.456962	-2.48795	-1.38973	-2.10955	-1.80718	-3.05701	-0.790634	-1.80487	-2.94211	-1.38973	-2.8252	-1.54225	-1.38973	-1.31317	-2.04456	-2.60806	-2.05159	-1.43667	-1.40143	-3.54468	-1.38973	-2.30484	-1.38973	-1.74801	-0.675561	-1.62982	-2.03765	-2.69066	-2.16825	-3.11547	-3.64465	-2.95242	-2.64951	-2.22288	-2.17382	0.261005	-1.70971	-0.125334	-2.28859	-2.65701	-2.17067
S-reticuline_biosynthesis	2.69054	2.3258	3.90253	0	2.15613	2.09624	1.64376	2.85392	2.66303	2.16768	0	2.1713	0	1.43624	1.84292	0.500379	2.51233	1.68525	2.34502	0.772554	0.785107	1.9162	0.944706	1.22996	2.25315	1.80014	0	1.24661	2.45095	1.51658	0.483992	2.48907	4.39309	4.53806	4.31275	2.28129	2.86067	0	1.07328	-2.06324	3.34222	3.37837	2.55674	2.45432	-2.57019	-5.00062	3.61783	0.934412	3.16713
selenocysteine_biosynthesis	-1.80093	0.930274	-1.72715	-0.825708	-0.990579	-0.751334	-1.1981	-0.909514	0.390087	-2.0176	-0.0504807	-1.05618	-0.906907	-2.05632	-2.02383	-0.711722	-1.68381	0.00122042	-1.23264	-0.482011	-1.2452	-0.564239	-0.55768	-2.45631	0.0327018	-0.183809	-0.47642	-1.82733	-0.759718	-0.970104	0.741785	-0.602361	0.0196127	0.121106	0.0578134	-1.25262	-2.39239	-2.02538	-1.6792	-1.15501	0.267236	-0.411501	-1.47678	-0.425563	-1.75272	-1.71754	-1.62771	-0.921389	-1.10157
serine_and_glycine_biosynthesis	-5.79539	-6.32736	-4.39493	-7.47866	-3.97395	-6.35513	-4.41733	-5.65366	-5.69986	-4.54816	-3.48231	-3.43373	-3.24569	-5.70988	-4.89173	-4.55549	-4.63039	-5.89272	-4.17068	-5.43553	-6.24211	-4.90158	-7.7197	-5.53615	-5.7147	-3.00605	-4.99234	-3.85487	-4.7891	-5.12169	-6.41784	-2.39416	-3.35353	-3.80037	-3.77017	-5.14804	-3.95859	-7.84598	-3.5793	-4.45691	-4.94728	-4.41165	-9.15649	-5.6058	-4.28095	-4.47793	-8.27007	-1.48542	-2.13915
serine_biosynthesis_phosphorylated_route	-5.79539	-6.32736	-4.95717	-7.47866	-3.97395	-6.35513	-5.69963	-5.65366	-5.69986	-4.54816	-3.48231	-3.43373	-3.24569	-5.70988	-4.26869	-4.07735	-4.63039	-5.19481	-4.17068	-5.43553	-6.24211	-4.0895	-7.18005	-5.53615	-5.7147	-3.00605	-4.99234	-3.85487	-4.7891	-5.12169	-6.41784	-2.39416	-3.35353	-4.87295	-4.67804	-4.63104	-3.4131	-7.84598	-4.73323	-4.45691	-5.83475	-5.3972	-9.15649	-5.6058	-4.28095	-4.47793	-8.92928	-1.48542	-3.66381
serotonin_and_melatonin_biosynthesis	0.856387	0.614607	1.26727	1.3604	0.565129	0.419771	0.428696	0.715846	0	0	0	0	2.67192	0.920141	0	0	0	1.70989	0.66279	1.36529	1.27308	2.14709	0	0	1.06412	0	0	1.03056	0	0	2.84633	0.554946	0	0.661115	0.707458	1.76446	3.55993	0.474126	0.542455	1.63181	0	0	2.76984	0	0.479428	0.479428	0.440428	0.493839	0
serotonin_degradation	0.109179	-0.188809	0.19022	5.74037	6.24748	3.53721	-0.257859	3.75695	-0.10345	4.65775	2.89219	7.29049	5.05435	4.05865	5.64742	13.2208	4.273	5.63749	-3.81971	2.89921	7.2115	4.0044	2.0328	1.15245	7.00951	4.327	2.32957	1.62115	5.20296	6.47263	3.79982	-1.30447	-0.461998	-3.90125	-4.08132	-0.736684	-0.877616	-4.44014	3.75267	-4.30484	-2.57643	-2.4815	1.05263	3.92688	3.60681	2.23804	-3.52016	1.86995	-3.41699
sorbitol_degradation_I	0	0	0	0	0	0	0	0	0	0	0	0	0	0	0	0	0	0	0	0	0	0	0	0	0	0	0	0	0	0	0	0	0	0	0	0	0	0	0	0	0	0	0	0	0	0	0	0	0
spermidine_biosynthesis	0.764295	1.99192	0.788445	-1.76779	-0.0579327	0.812797	-0.392097	0.688648	-0.329177	1.01068	-0.736004	-0.151807	-1.01876	-1.30759	0.639315	-1.39573	-0.487342	-0.40805	2.08582	-0.0941284	-0.437951	0	0.0777958	0.727413	-1.39203	0.674752	-0.524977	0.326485	-0.840366	-1.22711	-0.756549	0.578376	1.54315	0.114174	-0.101459	1.36404	1.13739	-0.0180753	1.72149	-0.0695978	-0.234092	0.0232258	-1.0573	-0.843286	0.463199	0.891133	0.0681953	-1.41856	0.196389
spermine_and_spermidine_degradation_I	-1.48439	-1.77518	-0.550487	1.13291	0.747211	-1.06256	-0.182541	-0.0335208	-1.07206	0.777251	0.0489249	0.984604	2.48834	1.53489	2.22267	1.29165	1.83091	1.88646	1.96247	-1.69709	1.91621	-0.357471	0.926888	1.26214	-0.0185769	-0.249847	-0.367571	-1.18984	0.185591	2.1333	-0.0772996	-1.03872	-1.98216	-2.8874	-1.8663	-2.36086	-2.47745	-1.59659	-1.73104	-0.32417	-0.946676	-1.37349	-1.45119	1.36468	-0.87763	0.00551615	-0.801343	-1.9045	-1.04421
spermine_biosynthesis	0	1.07627	0	-1.76779	-0.547165	0	-1.15102	0	-1.10013	0	-0.736004	-0.663708	-1.01876	-1.30759	0	-1.39573	-1.12242	-1.01955	0.465093	-0.680643	-0.847875	0	-0.753343	0	-1.39203	0	-1.18788	-0.842849	-0.840366	-1.22711	-0.756549	0	1.54315	-0.473574	-0.660548	0	0	-1.06094	0	-1.43136	-1.65637	-1.37664	-1.0573	-0.843286	0.463199	0.451039	-0.483775	-2.10963	-0.595255
sphingomyelin_metabolismceramide_salvage	0.154597	-2.29598	-1.35278	-1.82197	-1.17674	-0.0256053	-1.39365	-1.14977	-1.8506	0.371055	1.56461	-1.43086	-2.94514	0.046224	-2.14675	-0.29983	-3.67348	-1.02442	-2.18546	-2.26579	-0.596951	-1.17403	-0.348429	-1.91056	-2.28486	-1.22715	1.01139	-3.75158	-1.459	-0.661992	0.0432285	3.34474	-2.97486	1.39906	1.0232	-2.39432	-1.95065	-2.97905	0.20416	-1.47432	-2.54554	-2.47215	-2.2706	-1.97702	-2.48703	-3.28109	-2.98289	-0.176554	-1.13943
sphingosine_and_sphingosine-1-phosphate_metabolism	3.02092	2.89601	1.91433	0.954731	1.85341	4.1111	0.903234	1.66282	1.17938	2.07945	0.95097	1.19275	0.326174	1.18014	1.5497	0.522168	1.19258	1.18171	1.93286	1.07095	0.730659	1.00521	2.19787	0.876413	1.18263	1.61375	1.53601	1.94194	1.69366	0.964144	-0.162992	3.06162	3.04344	6.24356	7.45274	4.76799	3.70995	3.56334	-0.102566	4.20893	2.96499	1.72306	1.32152	2.41703	3.79449	3.37286	2.29529	3.72354	3.68448
stearate_biosynthesis	-3.34639	-5.38795	-1.83716	4.61776	-2.61903	-2.52605	-5.48757	-2.66793	-3.87245	-3.26159	-2.26237	3.3885	-3.51851	-7.33366	2.7329	15.9455	-2.53256	3.37028	-6.49046	-2.0719	-1.20917	-2.67893	-5.03886	-7.94683	-4.93166	-3.18872	-6.22313	-4.5374	5.8736	1.83332	-2.65359	-2.8117	-3.72409	-1.40072	-1.87324	-3.82069	-3.22818	-3.31112	-3.60168	-3.00979	-3.83867	-3.62467	-4.46973	-2.60296	-5.53356	-4.95578	-5.61172	-1.22825	-5.86147
sucrose_degradation	-0.689256	-2.56997	-2.40269	-3.20395	-1.64982	-2.09263	-3.64962	-3.76708	-3.90614	-1.67479	-1.99156	-3.12107	-2.60108	-3.34561	-2.14721	-2.41996	-0.778583	-2.41477	-1.57644	-2.95274	-2.6516	-1.9649	-3.13932	-1.49633	-4.77971	-2.12106	-2.53866	-2.20037	-3.21382	-2.95145	-2.98023	-1.03695	-3.0697	-2.93425	-2.3014	-2.70406	-3.25479	-1.39772	-0.158511	-4.52141	-2.24012	-3.80361	-3.52798	-3.58883	-2.15685	-2.73027	-4.90744	-0.0181936	-3.66521
sulfate_activation_for_sulfonation	0.475463	0	0.990159	0.562412	0.469218	0.011933	0.908783	1.82012	0.00355141	0.526055	0.601832	1.08591	0.50119	0.512341	0.524442	0.529653	0.422411	0.658134	0.707138	1.03857	0.529653	0.529653	0.728629	0.971165	1.00373	0.590817	0.526055	-0.500018	0.512341	1.03355	1.35654	0.558288	0	0.782303	1.1522	0.973864	1.17718	-0.734109	-1.88919	0.978599	0.532239	0.580368	0.477358	0.0246567	0.888322	1.18183	0.893763	-0.783385	0.77503
sulfite_oxidation	-0.959669	1.12059	0	0	-0.560562	0	0	0	-0.51617	0	-0.410018	-0.484571	0	0	-0.402959	0.925993	0.713242	0.718367	0	0	0	-0.484571	-0.558907	0.509382	0	-1.35489	-0.671777	0	0	0	-0.541716	0	0.48831	0	0.781575	0	-0.648192	0	2.1628	-0.455925	0	0	0.61442	0	0	0	0.785453	0	0
superoxide_radicals_degradation	-1.47161	-1.6537	-2.47205	1.9119	-1.36237	-0.102626	-1.3212	-1.46998	-1.14267	-0.289436	-0.751719	-0.649086	1.29581	-1.88504	0.522973	3.0693	-1.25858	1.41756	-1.28949	2.16462	-0.543458	-0.351855	1.97713	0.6393	0.218969	1.47949	1.26219	-1.59718	-0.217529	-1.36816	1.74715	-0.448921	-1.0412	-0.566054	0	0.385405	0.507686	3.63548	-2.19986	-1.52178	-2.23089	-2.26112	-0.946169	1.24922	2.05995	2.6571	-0.920712	-1.80793	-1.80292
superpathway_of_cholesterol_biosynthesis	-15.6983	-30.7949	-26.2293	-7.57371	-8.99051	-15.9482	-23.4874	-17.8719	-13.4047	-17.8667	-13.5592	-10.865	-11.4162	-25.126	5.32164	22.7449	-17.5188	-8.4162	-28.1409	-22.62	-17.996	-12.8617	-27.0489	-27.3218	-21.0308	-9.45771	-23.6548	-24.7777	2.88512	-6.89327	-21.6319	-22.2255	-26.3528	-30.4179	-27.8275	-32.653	-31.9782	-22.7782	-31.7321	-16.2184	-27.7269	-27.2667	-17.9543	-27.4544	-11.7288	-12.3545	-21.8576	-23.1695	-21.0408
superpathway_of_choline_degradation_to_L-serine	-2.08135	3.19324	-2.56362	-1.56538	-1.10333	-0.871906	-0.53261	-1.29299	-1.65311	-1.66709	-1.6542	-1.8285	-1.02137	-0.524501	-1.5241	-1.90426	-1.70561	-1.10605	0	-1.43056	-2.02268	-1.62572	-1.77032	-0.10827	-1.86457	-0.0847328	-0.984566	-1.39367	-1.81315	-0.744236	-2.00394	-1.27654	-0.171378	-1.64543	-1.46638	-2.37663	-2.31406	-2.05193	0.186762	-0.96928	-2.47158	-1.90489	-2.91848	-1.3955	0.704227	2.73225	-1.94001	0.278109	-0.84869
superpathway_of_D-imyoi-inositol_145-trisphosphate_metabolism	9.70577	7.7622	7.75347	6.73146	7.00254	8.14716	11.9613	8.05615	7.58707	3.33456	7.08047	4.53307	3.13994	4.0055	8.97743	4.73938	8.76905	5.118	9.11814	4.30829	7.03238	5.25667	5.5851	3.84372	2.42112	2.89066	4.74887	7.6064	7.24245	7.07824	6.91187	7.23814	4.14356	7.46467	5.80802	0.00348595	-3.7778	2.05614	4.20775	-2.74105	7.68203	8.84525	1.99888	6.99177	2.85184	3.73846	2.33822	2.89681	2.78973
superpathway_of_geranylgeranyldiphosphate_biosynthesis_I_via_mevalonate	-4.65972	-7.41873	-7.55628	-0.898318	-2.4736	-2.20931	-4.74996	-4.94766	-2.02995	-8.01504	-4.62698	-3.09029	-4.65276	-8.89554	2.86642	14.149	-7.47825	-1.45292	-8.22614	-7.41182	-5.84964	-3.75113	-8.47738	-6.99174	-6.8922	-3.15383	-7.85748	-9.499	3.69289	-0.182793	-6.90124	-4.30536	-5.01871	-8.68692	-7.3154	-9.29327	-9.19649	-7.11827	-12.0614	-5.85839	-6.59133	-6.52869	-5.10003	-6.58083	-0.994866	-2.04283	-5.70693	-6.49828	-5.17161
superpathway_of_inositol_phosphate_compounds	16.5986	22.8775	13.8889	16.5935	15.9316	24.9842	17.5977	16.0244	12.7783	12.6992	16.1312	13.8625	13.4543	16.4285	22.3793	15.6178	30.3008	15.3949	27.5929	12.4564	14.7412	16.7823	15.5153	20.9386	14.4607	10.9443	16.5972	21.2332	13.1865	19.5738	15.0347	20.3911	10.8222	26.8786	26.1971	7.68891	1.5719	17.436	29.2034	2.96035	16.3166	11.3089	7.95011	13.1381	9.21058	6.99902	10.3573	15.6522	15.6271
superpathway_of_melatonin_degradation	-3.10286	-2.07807	-1.84556	1.15806	1.14135	-0.57641	-4.92215	-0.0850344	-2.38454	0.611035	1.6186	2.02598	0.75898	0.473981	2.43643	4.43061	1.03013	2.02231	-2.64578	0.109461	0.00755145	-0.332953	-0.879447	-1.90886	1.28093	-0.636556	-1.61093	-1.40184	2.43379	0.471922	-1.59542	-3.88158	-1.79965	-2.55871	-2.24128	-1.62883	-2.0341	-2.50718	4.66502	-0.978981	-2.41532	-2.66007	-0.8536	1.04138	5.01872	4.92914	-2.1809	1.47803	-4.4533
superpathway_of_methionine_degradation	-9.21051	-7.80888	-12.4251	-11.4312	-11.8727	-8.86915	-2.26147	-8.05196	-4.41487	-12.1625	-10.1487	-10.7772	-13.3329	-17.1329	-9.35961	-7.01976	-12.2372	-7.95044	-10.7733	-11.0387	-10.1046	-11.1255	-12.2118	-11.9376	-11.3984	-9.29399	-9.21068	-12.4737	-8.68322	-9.89561	-11.4505	-8.38713	-4.01647	-8.38358	-5.63786	-11.7662	-13.2087	-7.9622	-2.32238	-12.1398	-9.04388	-9.72049	-12.4051	-6.21354	-10.6038	-7.42622	-4.79935	-5.14519	-6.76179
superpathway_of_purine_nucleotide_salvage	-5.51611	-17.7688	-12.383	-18.956	-11.9475	-12.1595	-10.6286	-9.46666	-12.4426	-21.6326	-20.5857	-22.4678	-21.0862	-28.1916	-9.87706	-17.6995	-23.7145	-13.2658	-13.9924	-15.1903	-16.7994	-14.9617	-13.5825	-18.9745	-17.1094	-3.91058	-12.0598	-19.6936	-16.2134	-16.2438	-15.236	-14.353	-12.2354	-12.5838	-12.0603	-16.8988	-17.6088	-18.9639	-26.9754	-2.39575	-14.1469	-15.2597	-26.4967	-19.0784	-13.7305	-5.57455	-19.6074	-11.9562	-20.342
superpathway_of_pyrimidine_deoxyribonucleoside_salvage	1.44631	-4.00236	1.508	-4.34626	-1.24525	-4.51812	-1.00713	2.23206	-1.11182	-3.72287	-5.3847	-8.15607	-5.36013	-10.0284	-2.70088	-4.99538	-6.30372	-8.40331	-5.75445	-2.41313	-7.0164	-6.34797	-7.51563	-11.5097	-6.30482	-1.61575	-4.54023	-4.52959	-3.84831	-5.49158	-6.8901	-7.81258	3.52163	-3.88141	-3.4263	-3.42866	-6.14365	-4.78945	-10.7222	2.17502	-1.43117	-3.13296	-8.82594	-5.06376	1.42467	5.06252	-5.92499	-1.6387	-7.18412
superpathway_of_pyrimidine_deoxyribonucleotides_ide_novoi_biosynthesis	-1.31501	-14.7716	-5.51842	-16.3548	-11.9534	-14.4597	-8.69149	-4.1821	-9.86913	-14.2383	-10.9437	-12.1989	-16.6751	-21.8558	-11.2238	-14.5025	-18.3755	-12.6384	-15.7012	-13.3389	-13.1993	-13.4597	-14.0892	-19.1836	-16.1232	-5.44373	-13.4557	-14.2355	-10.6699	-13.1131	-12.4655	-17.3776	-3.25951	-9.94318	-9.04127	-7.5684	-10.167	-9.53114	-17.5365	1.44142	-6.30531	-6.33855	-16.8442	-11.8057	-1.9182	1.26853	-11.1114	-5.15622	-16.6608
superpathway_of_pyrimidine_ribonucleotides_ide_novoi_biosynthesis	1.65727	-2.80252	0.530033	-5.48352	-4.784	-2.34095	0.28087	1.36095	-1.98857	-5.60428	-5.13781	-4.47934	-3.66078	-7.90777	-2.3535	-5.2811	-6.50902	-3.50616	-3.53012	-2.5598	-4.45663	-5.09277	-3.06157	-4.84434	-5.64355	-1.61861	-3.18067	-5.64484	-3.34462	-2.92364	-5.2345	-5.1158	0.5042	0.353852	-0.292783	-3.02749	-4.5665	-4.74406	-0.916147	4.18857	0.754427	0.157265	-6.78878	-5.03071	1.69596	3.85572	-1.49065	-1.65612	-8.66123
superpathway_of_steroid_hormone_biosynthesis	-7.26469	-6.36449	-4.14051	1.22297	-0.129378	-6.35957	-6.01165	-4.98728	-6.01707	-6.52943	-6.86708	-5.14425	-4.4249	-0.591878	-6.07947	8.76577	-7.06705	-2.61179	-3.6004	-5.64548	-7.28377	-4.81151	-6.62442	-4.68237	-4.03012	-6.14455	-4.61685	-7.01489	-0.321533	-1.01945	-5.70403	-5.61935	-5.58248	-2.46536	-5.33078	-7.64654	-8.52181	-4.32846	-4.88769	-7.48945	-5.34224	-5.15872	-8.4317	-3.41171	-4.47956	-2.53601	-6.48253	-5.49991	-9.98933
superpathway_of_tryptophan_utilization	-1.85266	-4.40568	1.34319	5.3867	5.10388	-1.25864	0.261921	0.371951	-4.5613	0.597473	3.99159	6.11232	10.4001	6.93176	6.71536	14.9483	0.862908	5.96032	-3.06026	5.88057	1.93469	3.64517	-4.6219	-1.10532	5.29476	5.89553	-2.97089	-3.27441	4.67062	2.93851	5.90677	-6.34877	-5.67763	0.568422	0.284868	0.25952	-0.601098	-11.5874	4.2619	-4.43754	-5.54878	-5.36109	2.88571	5.25297	2.70194	2.31874	-4.65674	7.59665	2.80705
taurine_biosynthesis	-0.445863	1.96064	0.381023	-0.0852869	0.395131	-0.107998	4.50214	0.404849	0.370636	0.426332	1.05678	1.48402	-0.462998	-0.769651	-0.228888	0.708325	0.15629	0.60735	1.39855	0.444565	0.52778	0.454672	0.645587	0.288998	0.567533	0.446176	1.03074	1.46506	0.447058	1.93448	0.481221	1.22192	0	1.28769	1.41541	-0.538292	0.735517	0.557667	2.24981	-0.580488	0.401693	1.33777	-0.544979	0.668176	-0.0150348	-0.594345	1.17966	3.68425	-1.15351
TCA_cycle	-1.06467	-3.36563	-1.65935	-8.73002	-3.25005	2.33181	2.48583	0.974748	2.31497	-4.71195	-5.08328	-1.71197	-9.38629	-15.393	-1.10135	0.900309	-6.41157	-1.01772	-3.74505	-3.88474	-4.29377	-4.37807	-2.83784	-5.16282	-3.77738	1.88821	-0.804224	-6.76944	-0.241523	-2.23	-2.82491	5.19445	0.178915	1.20639	2.20705	-0.681988	-0.598372	-3.6783	-8.6875	-3.64244	-1.77798	-1.61549	-1.68425	0.374239	-4.34178	-2.17224	4.07503	-5.47728	8.94329
terminal_iOi-glycans_residues_modification	1.88413	1.9752	0.882021	0.656743	1.40654	-1.02491	3.76634	1.18737	0.762794	0	-0.234102	-0.429552	2.50693	1.11119	0.757035	-0.68905	1.82206	0.73133	1.75309	1.61064	-0.276052	0.703466	0.598695	0.526436	0	0.63113	-0.111103	-0.727685	0.939899	0.331609	0.0864279	2.3476	5.18949	1.45761	2.89495	0	0	2.00642	1.85896	0.683978	0.673386	1.12327	3.02025	1.17633	0.547974	2.69139	4.43296	0.838106	1.00957
tetrahydrobiopterin_ide_novoi_biosynthesis	-3.29031	-5.12746	-3.67001	-5.17705	-4.85677	-4.49975	-5.04436	-3.74467	-4.36475	-4.57937	-5.55719	-2.8825	-4.78279	-4.20287	-1.36943	-2.87078	-5.89377	-4.07044	-3.98509	-5.05196	-3.38835	-5.23157	-5.12768	-5.27486	-3.57694	-0.935383	-4.78635	-4.54871	-3.62999	-4.0864	-2.16823	-3.49332	-0.917897	-1.28698	-1.33389	-2.22991	-1.58063	-3.74958	-3.01194	-3.12662	-3.5744	-2.77084	-1.42996	-4.49977	-5.37817	-5.52469	-3.53568	-3.85808	-1.78178
tetrahydrofolate_salvage_from_510-methenyltetrahydrofolate	-3.7559	-4.10709	-3.73312	-3.66668	-3.66251	-3.49628	-3.52232	-4.0538	-2.33528	-4.31895	-3.7118	-3.62163	-3.76568	-4.55193	-4.03216	-3.9849	-4.36844	-4.10016	-3.51044	-3.1557	-4.09081	-3.76435	-4.08728	-4.01376	-3.94436	-2.17163	-4.57168	-2.63194	-3.70761	-3.53543	-3.83726	-3.79376	-2.51938	-2.35431	-2.00045	-2.11323	-1.49271	-2.35493	-2.2593	-2.02286	-2.12636	-1.81698	-2.82886	-4.21456	-4.51461	-4.24991	-1.94279	-4.66963	-3.15122
tetrapyrrole_biosynthesis	-0.00117686	-1.23156	-2.68823	-2.69012	-2.42941	-0.601497	-2.85551	-1.88245	-2.44629	-4.24162	-3.23959	-2.95851	-3.461	-2.37453	-1.60841	-1.1159	-2.77093	-3.83509	-2.14369	-0.813504	-2.2753	-2.60008	-2.43352	-2.11895	-2.20144	-1.31639	-2.49314	-1.83165	-3.06478	-2.84288	-3.38355	-1.19343	-2.90393	0.727028	0.569751	-1.8373	-3.29571	-0.865439	-2.18329	0.403254	-3.70488	-2.75324	-3.98531	-2.33416	-1.89223	-1.77539	-4.05096	-1.15809	-1.70269
the_visual_cycle_I_vertebrates	0.514196	-0.99783	0.0636366	6.32273	4.44718	0.147846	0.762306	1.35543	0.595029	3.74621	1.20252	2.19712	7.97255	4.38969	3.50731	8.14562	1.38013	1.95085	-0.621843	1.98685	1.89487	5.53349	0.254451	0.613941	3.27827	3.57532	1.47043	0.253404	4.76712	5.43404	1.32996	-0.672818	-1.02131	0.663109	0.552277	-0.622982	-1.57063	0.55389	1.51669	0.168407	1.16741	0.762699	2.45815	2.29385	7.36289	7.52757	2.86094	0.569777	1.55112
thiamin_salvage_III	0	0	0	0	0	0	0	0	0	0.681063	1.50836	0	0	0	0	0	0	0	0	0	0	0	0	0	0	2.68465	1.11603	0	0.625339	0	2.04134	1.86261	0	0	0.605907	0	0	0	0	0	0	0	1.31018	0	0	0	0	0	0
thio-molybdenum_cofactor_biosynthesis	0	-1.21368	-1.03146	-1.3643	-1.18777	-1.19789	-1.24076	-1.14174	-0.845283	-1.29439	-1.23464	-1.23464	-1.19281	-1.23464	-1.22377	-0.745976	-1.3282	-1.09952	-1.00064	-1.1064	-1.22378	-1.22043	-1.13547	-1.18044	-1.22378	-1.21317	-1.07603	-1.2225	-1.05856	-1.11936	-1.23418	-1.34883	-1.33697	1.27825	1.41001	-0.560489	-0.672927	-1.30121	-1.1512	-1.26566	0.527667	0.442027	-1.33661	-0.567335	-0.96859	-0.700684	-1.2641	-1.35496	-1.27693
thioredoxin_pathway	-1.51046	0	-2.33516	-3.51038	-1.82887	-2.61909	-1.72117	-1.00249	-2.26516	-3.30292	-2.68955	-1.38986	-4.2109	-4.33158	-1.68334	-3.11639	-4.06048	-2.04399	-0.936849	-2.40194	-3.33038	-2.16236	-3.86584	-3.09327	-3.80025	-2.64832	-2.35046	-2.69325	-2.61587	-2.69191	-3.66188	-3.53403	-1.65166	-1.96425	-1.83957	-1.09463	-2.4891	-0.696479	-3.71959	0.816319	-1.30214	-0.682733	-3.51237	-1.64386	1.24804	-0.529796	-2.08697	0.285074	0
thiosulfate_disproportionation_III_rhodanese	-0.608463	-1.09369	-0.511025	0.749326	0.898588	0	-0.924428	0	0	0	0	0	0.63977	0	1.06412	2.04095	0	0.499637	0	0	0	0	-0.568111	-0.979511	-0.417748	0.602902	0	-0.534817	0.64088	0.602842	-0.537204	-1.3612	-1.58086	0.733207	0	0.909675	0.435528	-3.51708	1.6354	0	-2.8359	-1.78003	-1.41916	-1.14496	0	0	-0.775873	1.09404	-3.04
threonine_degradation	0	-2.68483	-2.43806	-1.75305	-1.46904	-0.196784	-0.654736	-0.268439	-0.923628	-1.37466	-0.467525	-0.74551	-2.17273	-2.61317	0.400802	-0.280014	-1.29584	-0.470118	-1.16472	0.117379	-1.26723	-0.866294	-0.643418	-1.96115	-1.36784	-0.344903	-0.365349	-2.42061	-0.159218	-0.827521	-0.878329	-0.705356	1.20378	-1.78924	-0.76549	-1.72713	-2.66058	-1.61863	-2.10035	-2.55498	-1.70798	-2.77576	-1.71917	1.684	-1.37536	-0.452665	0.989753	0.739906	-0.919695
thymine_degradation	-1.55071	-1.01761	-0.977066	2.0291	-1.46871	-1.56224	-1.42429	-0.495504	-1.13924	-0.659356	0	-0.502699	-1.53522	1.68034	-0.65065	3.36516	-1.44792	0	-1.27028	-1.2775	1.54743	-0.498698	-1.26582	-1.45442	-0.697191	-0.438525	-0.619636	-1.53865	0	-1.40677	0	0.484696	0.503255	-1.35186	-1.35186	0	0.647702	-0.528208	-1.39012	1.42228	-0.867072	-0.506256	0	-0.698553	-0.931299	-0.917833	-1.22337	-0.672821	-0.455731
thyroid_hormone_biosynthesis	1.84458	2.19684	1.16587	1.78468	1.88593	2.5126	1.45469	2.03221	1.9447	2.70831	2.47664	0.759362	1.94644	1.30871	1.54755	1.71631	2.07085	2.57126	1.29674	2.15462	1.52613	1.47497	2.00829	0.521258	1.26971	1.54834	1.88888	0.984766	1.23319	0.720642	1.54497	3.23455	1.67766	2.2971	2.4454	2.27517	2.38309	0	2.76544	0.831854	1.87549	1.53068	3.02691	2.47228	1.43883	1.15509	0.960654	2.46821	1.90222
thyroid_hormone_metabolism_II_via_conjugation_andor_degradation	-0.740399	2.04988	-0.475888	1.39276	0.463162	0.76142	-3.45453	2.33541	0.460312	3.21431	1.32925	1.24094	1.51528	-0.914012	0.254987	1.32831	0.464513	1.20925	0.852527	1.03768	0.80482	1.00849	0.128795	-0.98615	1.62637	0.0838682	-0.934168	-0.350062	1.26038	0.603254	1.65938	-2.50244	0.767947	-2.37601	-2.0397	-1.64335	-1.82273	-2.1311	2.57472	-1.88006	-2.41532	-3.08275	-1.31847	-1.36998	5.69299	4.93699	-0.837383	-0.182354	-2.78761
thyroid_hormone_metabolism_I_via_deiodination	1.53547	1.80058	1.27762	2.9056	0.659025	1.04928	0.536042	2.33541	3.51502	3.52409	3.39824	2.5753	2.85716	0.583125	1.5496	2.50519	1.16527	1.9449	2.7112	2.48818	2.73817	1.29992	1.75231	1.66669	1.85438	1.87712	1.0156	0.759608	2.44176	3.17196	3.30293	0.461128	0	0	0	0	0	0	0.415433	0	0	0	1.51056	0	0	0.429167	0	0	0
thyronamine_and_iodothyronamine_metabolism	1.53547	1.80058	1.27762	2.9056	0.659025	1.04928	0.536042	2.33541	3.51502	3.52409	3.39824	2.5753	2.85716	0.583125	1.5496	2.50519	1.16527	1.9449	2.7112	2.48818	2.73817	1.29992	1.75231	1.66669	1.85438	1.87712	1.0156	0.759608	2.44176	3.17196	3.30293	0.461128	0	0	0	0	0	0	0.415433	0	0	0	1.51056	0	0	0.429167	0	0	0
trehalose_degradation	0	0	0	0	0	0	0	0	0	0	0	0	0.76401	0	0	0	0	0	0	0	0	0	0	0	0	0	0	0	0	0	0	0	0	0	0	0	0	0	0	0	0	0	0	0	0	0	0	0	0
triacylglycerol_biosynthesis	7.63561	6.49208	3.59194	10.3629	4.831	7.64709	8.74251	8.14839	10.7483	6.23743	6.90562	9.63798	9.32838	9.89237	10.2458	20.3567	8.99178	10.3248	6.18976	9.09505	4.28786	8.58156	10.726	6.04625	6.38848	6.44828	7.62783	1.29806	10.6831	9.00386	6.94079	5.68098	4.91248	14.5202	8.79909	1.07286	0.914988	5.27463	18.717	9.10679	1.8425	1.71685	3.21736	7.86384	5.34574	7.8399	2.34416	7.47576	5.71012
triacylglycerol_degradation	1.39609	1.52777	1.27139	4.54408	5.43313	3.46777	1.80348	1.64328	1.01514	2.80973	2.32762	4.86878	4.84045	5.70037	7.47826	10.2702	4.43193	4.59884	7.72265	1.93266	5.36173	4.22156	3.58326	2.75252	4.17407	3.06873	2.55851	2.39257	2.1872	6.67282	1.83993	0.646765	0.812164	3.27989	3.2754	1.72935	1.34601	4.6151	4.68994	4.29306	0.987033	-0.729264	1.15301	1.90991	1.63093	5.05648	2.81521	4.52767	1.24973
tRNA_charging	-8.15307	-7.24218	-10.4275	-19.8799	-12.4459	-6.99804	-10.1361	-13.893	-1.79444	-24.0481	-12.3607	-16.6742	-17.0731	-27.7133	-12.4853	-17.0455	-16.3586	-13.0986	-6.42902	-18.1649	-18.8576	-17.6696	-17.1205	-19.7479	-14.9093	-8.23908	-16.3634	-12.6817	-13.9443	-12.1631	-17.361	-8.63353	-15.6065	-4.12438	-1.05105	-13.6255	-12.0775	-14.1053	-16.0957	-4.25948	-11.3838	-11.2467	-18.2005	-14.5205	-16.2952	-12.7957	-7.21944	-14.4418	-7.15066
tRNA_splicing	-1.84382	-1.75128	-1.26407	-2.81085	-2.31654	-2.20527	-2.63426	-2.31654	-2.2048	-2.22218	-2.21752	-2.2099	-2.21752	-1.99308	-2.27667	-2.27759	-1.9538	-2.21752	0	-1.7961	-2.72461	-3.27111	-2.2099	-2.10428	-2.17777	-2.27759	-2.15791	0.142715	-1.9262	-2.26381	-2.2099	-1.06533	-0.541113	-1.96613	-1.97375	-2.24522	-1.51967	-2.29242	-1.12063	-1.05898	-0.697167	-1.56497	-1.38686	-2.10799	-2.21835	-2.21073	-2.87074	-0.673294	-2.3435
tryptophan_degradation	-2.15471	-0.819163	-1.73552	-1.87097	-3.02213	-3.37932	-3.31228	-2.72769	-4.04782	-3.02213	-3.02312	-3.34625	4.75129	0.391138	-2.54503	-0.945949	-4.36771	-1.93142	-2.26403	1.83272	-2.27264	-0.812767	-4.39058	-1.62972	-1.92057	-2.41653	-2.50422	-1.99162	-2.04986	-4.28117	3.33671	-3.43035	-1.95671	1.85629	1.40468	0.0660755	0.549957	-2.39625	-2.40306	-2.20265	-2.29506	-1.52331	0.447634	-2.97567	-1.70982	-3.29376	-1.26996	-2.48844	2.04942
tryptophan_degradation_to_2-amino-3-carboxymuconate_semialdehyde	-2.15471	-2.29329	-1.73552	-0.462089	-3.02213	-2.56949	-3.31228	-2.72769	-3.0146	-3.02213	-3.02312	-3.34625	5.33712	1.46031	-2.54503	-1.79064	-4.36771	-1.31322	-2.26403	1.83272	-0.870721	-0.812767	-2.40827	-1.06198	-1.42737	-1.96897	-2.03838	-1.99162	-2.45986	-4.28117	3.33671	-2.36932	-1.95671	1.85629	1.40468	0.0660755	0.549957	-2.39625	-2.40306	-1.26675	-2.29506	-1.52331	0.447634	-2.97567	-1.70982	-3.29376	-1.26996	-2.48844	1.46221
tryptophan_degradation_X_mammalian_via_tryptamine	0.97884	-0.336882	3.67202	3.75884	5.08885	-0.302436	1.48705	1.60833	0.296644	3.05161	4.20061	3.91908	2.76063	1.58217	5.03281	4.24145	1.04915	4.22588	1.42297	2.68492	1.20329	1.63651	1.36851	1.80181	2.84885	5.25669	0.831135	-0.730504	2.70674	3.98282	2.93237	0.380598	-0.691322	0.574224	0.903126	1.52677	1.22005	-0.760878	0.850985	-0.918425	0	0	1.01349	4.22806	0.977703	2.94397	0	4.63217	5.04854
tyrosine_degradation	-3.23473	-5.5947	-4.09964	-4.33601	-4.19647	-3.6756	-4.10702	-4.1396	-4.12479	-4.6093	-5.59223	-4.55037	-5.13448	-3.18991	-4.14117	0.820155	-4.64651	-4.69933	-3.19593	-4.59389	-4.67201	-4.22562	-4.65206	-4.571	-3.72005	-2.9697	-4.1396	-4.12479	-4.15818	-3.03456	-4.92266	-3.24691	-3.77726	-1.93405	-2.14785	-3.36363	-4.00064	-5.05447	-2.07082	-4.69835	-3.95569	-4.03425	-3.99352	-5.13006	-3.80886	-3.816	-3.9181	-2.65469	-4.00237
ubiquinol-10_biosynthesis	-3.55977	-5.80008	-5.31878	-7.90059	-5.45745	-4.61797	-7.38178	-4.85162	-6.05185	-6.30375	-6.20367	-5.72188	-5.21868	-7.00569	-5.79004	-4.26645	-6.5021	-5.97188	-2.46172	-6.42407	-3.33095	-5.40989	-4.89831	-6.5354	-5.47267	-2.98242	-3.74652	-6.87555	-4.86303	-6.5469	-5.42762	-3.27838	-1.00254	-4.35579	-2.47587	-5.78156	-3.2847	-5.06808	-2.94649	-4.57335	-6.74053	-6.76555	-4.12218	-3.37592	-4.2655	-4.69077	-4.1951	-5.16299	-0.391568
UDP-D-xylose_and_UDP-D-glucuronate_biosynthesis	0.145388	-0.114444	0.442524	-2.47968	-0.413538	-0.535412	-0.0134827	-0.827682	0	0.209258	-0.622578	-1.23715	-1.58409	-2.13362	-0.995008	-1.17587	-3.69499	0.250612	0.182854	-0.672438	-0.647638	-1.42011	0.381713	0.342377	-0.911408	-0.551521	0.311314	-1.7417	-0.218948	-0.890409	0.252704	0.209589	-0.955011	-0.00579063	0.00336671	-0.405908	-0.442982	3.1876	-1.73689	-0.513582	-0.664753	0.0735269	0.62143	-0.967022	1.53976	1.0219	-0.553344	-0.239587	-0.745011
UDP-iNi-acetyl-D-galactosamine_biosynthesis_I	1.22638	0	0.769418	-1.24874	0	0.770918	-0.654776	0	-1.77945	-0.435673	-0.954543	-1.35929	-0.916515	0	0	-1.16712	0.53929	-0.481807	0	0	-1.72134	-1.9026	0	0	0	0.47188	0	1.21826	-1.09321	-0.473105	-1.65025	0	0	1.58742	1.73451	0.901504	0.703753	0	0.955237	1.34081	0	0	-1.55518	-0.475627	0	0	0.619811	1.27736	0
UDP-iNi-acetyl-D-galactosamine_biosynthesis_II	1.00647	-1.72015	0.224721	-4.84054	-2.73653	-1.33296	-1.56071	-2.44085	-1.7148	-2.41682	-2.99854	-3.25091	-3.31107	-3.09216	-1.48182	-2.55357	-2.47909	-1.82112	-1.28905	-1.25944	-4.41651	-4.86512	0	-0.712954	-1.78864	-0.343452	-2.59031	-1.27216	-2.91228	-1.83375	-3.77193	-0.785959	-0.714561	1.76516	2.12739	-0.563511	-0.508059	1.21896	-0.705307	1.57495	-0.783777	-1.40218	-0.770759	-0.475627	0.427198	0.872592	-0.939408	2.44597	0.0694736
UDP-iNi-acetyl-D-glucosamine_biosynthesis_II	-0.657037	-1.72015	-0.544697	-3.5918	-2.73653	-2.10388	-0.90593	-2.44085	-0.476158	-1.98115	-2.04399	-1.23976	-2.39456	-3.09216	-1.48182	-1.38646	-3.01838	-1.33932	-1.28905	-1.25944	-2.16088	-2.53994	0	-0.712954	-1.78864	-1.31831	-2.59031	-2.49042	-1.81907	-1.36065	-2.12167	-0.785959	-0.714561	-1.25351	-0.970592	-1.46502	-1.21181	1.21896	-3.54809	-0.600724	-1.19069	-1.40218	0.784416	0	0.427198	0.872592	-1.55922	-0.519539	-0.857447
UMP_biosynthesis	-0.404834	-2.1825	-1.54978	0	-1.53317	-0.454518	-1.20908	0	-1.09866	0	0	0	-0.580628	-1.03497	0	0	-1.60249	0	-0.79839	-0.415059	-0.788635	-0.905162	0	-0.604712	-1.42171	-0.489426	-0.776281	-1.22257	-0.634245	-0.426516	-0.839465	-0.735524	-0.847939	-0.811474	-0.601018	-1.34526	-1.25326	-1.05253	0.825451	-0.586053	-0.878515	-1.10226	-0.921117	-1.22126	-1.03933	-1.0349	-0.582316	-0.482189	-2.05899
uracil_degradation	-1.55071	-1.01761	-0.977066	2.0291	-1.46871	-1.56224	-1.42429	-0.495504	-1.13924	-0.659356	0	-0.502699	-1.53522	1.68034	-0.65065	3.36516	-1.44792	0	-1.27028	-1.2775	1.54743	-0.498698	-1.26582	-1.45442	-0.697191	-0.438525	-0.619636	-1.53865	0	-1.40677	0	0.484696	0.503255	-1.35186	-1.35186	0	0.647702	-0.528208	-1.39012	1.42228	-0.867072	-0.506256	0	-0.698553	-0.931299	-0.917833	-1.22337	-0.672821	-0.455731
urate_biosynthesisinosine_5-phosphate_degradation	-4.26143	-6.66865	-8.3126	-4.02816	-6.16743	-6.47217	-5.80062	-5.90528	-3.927	-4.20724	-4.2984	-5.89434	-6.5865	-8.00166	-3.78543	-4.92226	-6.11671	-5.69916	-4.34305	-5.73775	-5.58669	-6.63491	-4.15296	-3.81077	-6.41748	-4.31238	-6.00993	-5.42177	-6.26596	-7.52316	-4.23564	-5.42524	-8.24047	-7.43609	-6.68435	-6.51417	-4.64615	-3.04944	-5.12211	0.407182	-6.04358	-5.97933	-6.84984	-7.78694	-9.38114	-7.41958	-7.10009	-5.95066	-8.66576
urea_cycle	-4.47946	-6.93768	-5.19322	-2.68785	-0.829239	-1.64788	-3.05265	-3.05279	-5.75241	-1.78792	-3.27619	-3.45792	-0.388607	-2.45888	0.0106103	-1.19292	-2.44936	-2.9297	-6.2948	-4.16472	-3.09672	-2.16513	-3.94978	-5.8889	-2.96902	-2.37568	-2.75936	-4.36605	-2.22531	-4.41121	-2.56119	-3.77726	-8.06802	-5.88264	-6.03555	-6.86131	-6.16723	-5.6242	-3.08454	-5.40277	-6.77401	-7.08205	-7.84287	-5.25282	-3.49245	-3.05485	-8.4362	-3.74315	-9.15141
UTP_and_CTP_dephosphorylation_I	-1.05186	-1.34078	-1.22569	-3.66589	-1.75984	-1.73437	-1.36673	-2.1603	-1.39789	-2.88478	-2.78517	-2.17338	-2.34107	-3.64193	-2.32546	-2.78677	-2.7074	-1.77936	-3.07106	-3.66906	-1.42777	-2.40831	-2.47164	-3.45408	-2.11223	-1.64821	-2.79088	-3.33124	-1.91748	-2.88971	-1.96144	-2.51392	-2.41519	-0.226521	-1.13115	-0.679371	-0.428522	-2.04057	-1.27185	1.64189	-0.671154	0.429915	-2.72636	-1.57933	-1.32443	-1.77138	0.302767	-0.428404	-2.8314
UTP_and_CTP_dephosphorylation_II	2.04368	-0.646573	0.042824	-0.832019	-0.860887	-0.276436	0.0986646	-0.688823	0.122838	-0.336277	-0.494759	-0.677964	-1.17609	-2.38559	-0.648039	-1.52164	-2.2684	0.807125	-1.4301	-0.64707	0.0122419	-1.46328	-0.803522	-2.03959	-0.311222	-0.588322	-1.55911	-3.39877	0.130921	-2.38283	1.28279	-1.12206	0.0518754	4.52514	3.55024	0.920179	0.657774	-1.48115	1.59272	3.4219	0.300143	1.79631	1.06339	2.66193	-0.743417	-1.30546	1.48393	4.40929	-1.30629
UTP_and_CTP_ide_novoi_biosynthesis	2.06211	-0.620022	2.07981	-5.48352	-3.25083	-1.88643	1.48995	1.36095	-0.889914	-5.60428	-5.13781	-4.47934	-3.08016	-6.8728	-2.3535	-5.2811	-4.90653	-3.50616	-2.73173	-2.14475	-3.668	-4.18761	-3.06157	-4.23963	-4.22184	-1.12918	-2.40438	-4.42226	-2.71038	-2.49713	-4.39503	-4.38028	1.35214	1.16533	0.308235	-1.68224	-3.31324	-3.69154	-1.7416	4.77462	1.63294	1.25953	-5.86767	-3.80945	2.73528	4.89062	-0.908333	-1.17393	-6.60225
valine_degradation	-8.28046	-9.42888	-7.77587	-6.54107	-6.46849	-4.22642	-5.04374	-5.6344	-6.78168	-6.48233	-5.62673	-3.35176	-9.50903	-9.56957	-5.61639	1.46854	-5.59072	-4.59412	-7.66977	-6.14904	-8.10474	-7.32514	-8.85031	-6.26391	-7.17212	-4.78924	-5.55633	-6.60115	-2.38405	-4.78903	-7.15596	-2.71812	-3.17433	-2.90031	-2.2051	-6.56712	-8.47565	-6.83844	-5.35386	-8.28614	-7.14863	-9.45966	-5.94691	-6.06768	-8.56484	-8.17975	-4.9658	-9.84085	-3.37694
wybutosine_biosynthesis	0	0.677766	0.55937	-1.19222	-1.16508	0	-1.20039	0.442183	0.64523	0	0	0.468288	-1.65888	1.1524	-0.579385	0	0	-0.983403	0.649241	0	-0.694364	0.96798	0	0	0	0	0	0.106054	0.503315	-0.549713	0	0.471314	-0.784112	0.57012	0.609617	1.25082	1.48534	0.294033	0.802758	-0.534242	1.96407	1.47041	1.1838	0.683367	0	0.637416	0	0	0
zymosterol_biosynthesis	-5.93585	-9.47532	-7.131	-2.6712	-2.8449	-6.7204	-7.88555	-6.80798	-5.86701	-4.72655	-4.21501	-4.16275	-1.92593	-7.91617	0.72706	4.90014	-5.42869	-2.68339	-8.91231	-6.92207	-6.19852	-4.28667	-9.10184	-9.80727	-6.74138	-1.70836	-7.81176	-6.51587	0.315877	-3.85686	-6.29201	-7.30256	-8.83738	-10.0909	-9.50011	-9.07579	-8.19696	-7.2386	-10.3704	-4.69518	-8.4046	-8.4551	-6.06392	-8.19379	-5.41164	-5.67769	-6.17389	-7.35081	-7.11025
AHR Main Pathway	-4.06142	-2.0656	-2.70155	-8.30113	-7.1812	-9.29233	-3.14347	-1.89058	-2.71007	-3.24886	-3.40909	-2.22922	-9.07529	-11.787	-2.4781	-5.50595	-9.76624	-3.56153	-3.36764	-8.38722	-6.32666	-6.32577	-4.09626	-3.97974	-6.55997	-2.30335	-6.80848	-9.26159	-2.63417	-5.99655	-1.25296	-0.0253764	-0.964318	-7.27289	-5.5264	-3.44564	0.0698343	-10.0015	-14.6349	-14.4154	-4.84533	-3.44322	-4.90319	0.60943	-11.7404	-8.24768	-1.4214	-12.9353	-6.28746
AHR Pathway (AHR Degradation)	-3.78105	-5.2294	-1.6177	-6.64743	-4.92242	-7.89635	-0.8005	-3.31	-2.73684	-4.53774	-3.89618	-3.55472	-6.93309	-6.88567	-5.49778	-4.02871	-9.41271	-4.64522	-5.16254	-2.67761	-5.06981	-5.99039	-3.43652	-6.01142	-4.65688	-1.35959	-4.33433	-7.81589	-2.29873	-7.55431	-1.11792	-2.92011	-0.262651	-5.84976	-3.88012	-3.27305	0.162904	-8.50245	-16.0035	-5.08877	-4.81126	-3.65053	-2.52061	-0.902858	-5.97034	-6.36864	-0.269673	-10.5728	-3.94718
AHR Pathway (C-MycExpression)	1.34501	3.623	1.30286	1.7465	-0.534954	-1.21484	-0.955543	2.1609	1.87663	3.9431	2.66969	2.93334	0.470262	-1.74873	3.64612	1.12523	1.80292	3.23203	5.04867	-2.41219	-0.0339037	0.811705	1.3057	3.64508	0.572068	0.768565	-1.30439	0.180764	1.52667	2.04089	3.08128	3.60549	1.62482	0.521392	0.258259	3.22881	3.98461	-1.80648	-0.334658	-7.42541	3.1415	3.20164	0.30463	5.80099	-2.9531	0.314264	2.62818	-3.99139	0.930266
AHR Pathway (Cath-D Expression)	0.397303	2.58812	1.30286	0.920792	-1.06968	-2.40395	-0.955543	1.68914	0.844764	0.301952	1.41622	2.42745	0.0180469	-2.38453	2.28065	-0.0521057	0.617789	-3.14706	1.64648	-3.17301	-0.618229	0.0957717	-0.181705	2.41902	-0.191264	0.171663	-2.02468	-0.328268	0.793165	1.61928	2.31141	2.54373	-1.67658	0.045013	0.258259	1.73754	2.41069	-1.80648	-2.19831	-8.38939	1.92975	0.116755	-1.17851	-1.98757	-2.9531	0.314264	2.62818	-5.39933	-0.415576
AHR Pathway (PS2 Gene Expression)	0.397303	2.17341	1.30286	0.920792	-1.06968	-2.40395	-0.549022	1.68914	0.844764	2.46689	1.41622	3.02764	0.693353	-1.36434	2.28065	-0.0521057	-0.0825665	1.90287	3.90156	-2.48465	0.00269454	0.582491	-0.181705	2.41902	0.555684	0.171663	-1.32361	-0.745511	1.36847	1.61928	3.01325	2.54373	1.09583	0.045013	0.258259	1.73754	1.95516	-1.15397	-3.24673	-8.38939	1.92975	2.18149	-0.572517	4.75479	-1.50736	1.57611	2.62818	-6.08377	0.469585
AKT Main Pathway	120.339	85.92	132.208	250.978	137.928	82.275	105.655	133.425	118.13	166.363	182.673	147.562	183.599	206.904	194.427	225.079	181.64	195.963	108.433	184.467	220.442	137.901	218.883	145.236	199.599	180.893	166.213	100.552	165.691	104.281	228.388	83.4661	50.8963	81.9523	83.9113	110.712	109.775	83.9284	115.046	202.168	96.4708	89.887	119.602	143.63	78.2692	80.5932	52.7726	195.103	100.099
AKT Pathway (Aggregation & Neurodegeneration)	-2.58175	2.6726	-2.755	-3.4185	-6.99715	-4.9362	-0.69513	0.842289	-1.29564	0.746535	3.23414	3.44929	-10.7896	-7.46509	-1.36223	-2.61487	1.58048	-3.68045	0.4504	-7.74524	-1.20657	-6.20727	-0.820521	2.11961	-4.14009	-0.925252	-1.22708	4.22165	0.748514	-1.03506	-1.48578	4.28579	-3.43034	-4.04833	-0.744658	-0.591682	2.95413	0.862478	-1.74626	-4.4746	2.36245	2.42283	-1.45982	-3.84873	-8.98531	-6.52012	-2.53585	-1.23927	-5.83107
AKT Pathway (Apoptosis Inhibition)	-2.51536	4.09985	-3.94305	-2.6354	-6.94885	-5.73104	-4.97597	0.648392	-4.30522	-3.99866	-1.64814	0.35186	-8.85565	-3.96651	-2.66314	-4.37312	0.371064	-5.97779	2.51091	-8.71125	-5.67149	-7.43018	-3.79686	0.852646	-5.81471	-2.20179	-3.46886	3.11528	-3.75647	-3.78339	-4.19998	1.16323	-3.39489	-5.45324	-3.74246	-1.59927	0.679287	-2.08972	-3.48575	-2.54326	0.0985092	0.207617	-3.98611	-6.94335	-9.82133	-7.75093	-3.83583	-1.61924	-6.60666
AKT Pathway (Blocks Apoptosis)	-1.57749	-3.24869	-6.66267	-0.0135085	-3.19137	-3.20983	-2.4199	-0.0326557	-0.652317	1.15063	-1.52906	-1.83402	-2.46387	3.9391	-3.45737	-1.80277	1.62733	-2.80885	-1.85071	1.5959	-2.99391	-1.8548	-2.08249	2.54208	-1.77922	-1.57792	-2.41997	3.61951	-1.05999	-3.57777	-2.7831	-0.0756891	0.451837	-3.04866	-0.433992	1.834	4.14983	-1.55552	0.162133	-0.0596692	3.2519	1.90734	1.80009	-0.593162	-3.44719	-4.68052	-3.03865	-0.529487	-4.18392
AKT Pathway (Cardiovascular Homeostasis)	-0.862292	2.61362	-3.94305	-3.4185	-5.96981	-4.35998	-0.744474	1.20953	-0.508021	-0.0877485	2.15087	1.32469	-9.27909	-6.09761	-0.945799	-3.0977	1.29538	-3.40246	0.969135	-6.42867	-4.96904	-6.20727	-0.356408	1.64899	-4.62907	0.25566	-1.16145	3.55591	-0.462216	-1.8326	-1.60701	3.81087	-2.42164	-3.1287	0.258206	-0.186069	2.78043	-0.178209	-2.1489	-1.27813	1.96125	1.53392	-1.14066	-3.85698	-9.47224	-7.57496	-2.13281	-2.01338	-4.2029
AKT Pathway (Caspase Cascade)	-2.58764	-2.66861	-6.82062	-4.50649	-8.32964	-8.37273	-1.6626	-0.827061	-1.77843	-1.68914	-0.830915	-1.56365	-7.74608	-7.50196	-4.53871	-4.99448	-2.49522	-5.20954	-0.838217	-7.63183	-6.88492	-7.68318	-3.1616	-3.42582	-4.97158	-1.52482	-3.49765	2.77664	-1.59875	-5.204	-1.83574	-1.09652	-0.190211	-6.28178	-4.17069	-2.82323	0.720639	-4.76152	-6.66118	-5.27365	2.33007	1.66645	-0.477017	-7.35417	-10.8589	-9.54753	-0.142305	-5.59702	-6.3126
AKT Pathway (Cell Cycle)	-2.3425	-4.50481	-3.0386	-0.727832	-0.490003	-1.68516	-1.8682	-0.152216	-2.26194	-1.5026	0.347578	-2.38586	-2.26432	-3.09504	-1.9078	-1.71756	0.823905	-1.1633	-0.684358	-0.428584	-1.41289	-2.35886	0.764804	-2.73264	-2.29467	0.815394	-0.115916	-1.91699	-1.39432	-2.20164	0.930463	-2.3947	-3.7332	-1.67143	-2.82029	-1.62509	-2.00333	-9.66885	1.53729	-1.66305	-1.68953	-1.70847	-3.56906	-3.22081	-3.25448	-4.26486	-5.1538	-1.45846	-3.01651
AKT Pathway (Cell Cycle Progression)	-1.8549	4.53026	-9.93454	-3.71014	-8.04405	-4.27089	-2.298	1.3252	-0.334788	0.29879	0.381453	-0.0700319	-9.55308	-6.78445	-3.30338	-3.53578	0.394511	-2.23506	0.771378	-6.43075	-6.20487	-4.99092	-0.232088	-0.231335	-4.61838	-3.61213	-2.20244	3.23646	-1.65609	-2.18446	-2.78237	-1.17871	-0.0869779	-7.41793	-5.85194	-3.15651	-1.35357	-4.65916	-0.674735	-2.22876	1.98929	1.87008	-4.11725	-7.88635	-10.2878	-8.52482	-1.4604	-1.06206	-6.08081
AKT Pathway (Cell Survival)	2.23437	2.92319	2.91049	2.51218	0.755098	2.80541	3.34822	-0.79543	3.53148	3.17348	2.21315	2.84495	1.59734	2.28276	1.84856	1.8463	2.74616	1.5611	3.37524	2.32592	0.843149	1.95357	1.02244	4.79668	1.42996	1.57051	3.04081	3.15896	2.30629	2.62883	2.34474	3.80953	2.30428	2.1583	3.24972	2.07487	3.21796	1.33969	4.90436	0.677042	2.81433	3.81933	3.89398	3.43289	1.87642	2.99577	4.62741	1.69283	2.64306
AKT Pathway (Death Genes)	0.374606	2.50336	-3.31288	-0.372923	-6.20974	-4.27763	1.28205	3.00529	1.06322	1.21792	3.64087	3.49287	-6.22999	-3.39666	-0.881484	-0.378983	2.12528	-0.724585	4.42153	-4.48915	-3.0231	-3.90728	0.485441	0.675622	-1.27601	1.10544	-0.00583337	5.56126	1.89887	-0.709395	1.68635	1.92652	2.52292	-3.80681	-0.717669	-0.509122	3.14689	-1.99792	-4.08143	-5.43155	4.47751	4.08045	1.67572	-4.11685	-7.88622	-5.90135	2.54548	-4.54272	-4.05273
AKT Pathway (Elevation of Glucose Import)	-0.332551	0.894989	-5.08155	-2.30301	-7.03591	-5.44318	-0.23224	1.59385	0.01095	-0.177673	2.15087	1.57068	-7.27592	-5.21127	-2.29793	-2.22528	0.687694	-2.28568	1.48411	-5.91911	-4.4425	-5.38812	-1.24727	-1.49847	-2.70596	-0.297214	-1.45599	4.63013	0.366824	-2.37407	-0.158058	0.722528	1.14211	-4.81955	-1.86549	-1.65574	1.94229	-2.99445	-5.38112	-4.70821	3.65614	3.08224	0.660228	-5.19778	-8.96244	-7.14177	1.17511	-5.59702	-4.72611
AKT Pathway (ERK Pathway)	-3.55064	-3.24869	-9.58466	-5.84142	-7.94183	-6.81132	-3.7656	-2.45872	-3.46115	-2.48933	-4.8531	-3.76615	-8.06518	-7.28254	-5.87808	-5.4425	-2.65938	-6.15865	-2.35027	-5.67281	-6.53418	-7.5859	-4.87077	-3.27889	-5.00975	-4.18261	-5.18496	0.923055	-4.04547	-7.65228	-5.24042	-2.89841	-1.09071	-7.79444	-5.19303	-0.202729	1.77198	-4.40253	-5.86057	-2.32719	3.00746	1.90734	-1.30116	-4.47938	-7.39542	-7.94845	-2.16522	-4.19096	-6.29135
AKT Pathway (Genetic Stability)	0.295936	4.40277	-3.48109	0.768496	-5.20729	-2.84295	1.85194	4.56741	1.70243	4.19489	5.92709	4.98608	-5.32389	-2.57289	0.295474	1.03051	5.0738	1.35854	3.84344	-3.23056	-2.51112	-2.7739	2.23013	2.70618	-0.128001	1.30089	1.72122	7.86919	4.09452	0.490987	3.00699	5.18679	3.34711	-4.86018	-1.51694	-0.0153805	4.27633	-1.73639	-1.90043	-1.99079	5.28693	4.3118	2.03055	-3.34394	-7.86853	-6.17459	2.92793	-1.54367	-3.5796
AKT Pathway (Glucose Uptake)	-0.862292	2.61362	-3.94305	-3.4185	-5.96981	-4.35998	-0.744474	1.20953	-0.508021	-0.0877485	2.15087	1.32469	-9.27909	-6.09761	-0.945799	-3.0977	1.29538	-3.40246	0.969135	-6.42867	-4.96904	-6.20727	-0.356408	1.64899	-4.62907	0.25566	-1.16145	3.55591	-0.462216	-1.8326	-1.60701	3.81087	-2.42164	-3.92121	-1.18314	-0.186069	2.78043	-0.178209	-2.1489	-1.85582	1.96125	1.53392	-1.14066	-3.85698	-9.47224	-7.57496	-2.13281	-2.01338	-4.2029
AKT Pathway (Glycogen Synthesis)	0.388946	-0.346437	-0.611092	-0.602488	0.704905	0.577634	1.10035	0.38408	1.50312	-0.644282	-0.450027	-0.76542	-0.561713	-1.78939	-0.621072	-1.21379	0.861246	-1.34	1.7134	-0.249179	-1.74406	-1.89099	-0.146906	0.0316986	-2.2141	0.0227804	0.065631	-0.225386	-0.966167	0.0042728	-0.269108	1.72795	-0.22469	0.538169	0.56814	-0.575423	1.25825	-3.27302	4.28954	0.534393	2.53937	1.92568	0.374925	1.06811	-2.22731	-0.27594	3.02655	-0.869631	2.14735
AKT Pathway (Insulin Stimulated Mitogenesis)	0.442367	3.27145	-3.94305	-2.35089	-4.77008	-3.73888	-0.744474	1.99523	0.370236	1.2305	3.61632	2.41207	-8.31503	-5.44157	0.396846	-2.01217	2.96468	-2.65152	1.55184	-6.42867	-4.17075	-5.43594	0.227368	2.2548	-4.62907	1.28731	-0.557856	5.29535	0.176336	-0.689399	-0.46415	3.81087	-2.42164	-3.2958	-0.289736	0.348012	3.29883	-0.178209	-0.285441	-1.85582	2.50491	2.20087	-0.445624	-4.27292	-9.47224	-6.91587	-0.959577	-0.978942	-3.41782
AKT Pathway (JNK Pathway)	-1.68097	-0.419825	-7.14236	-4.15446	-7.6556	-6.47884	-0.990751	0.74045	-1.9646	-0.918404	0.755274	-0.252579	-9.26409	-6.19622	-3.72173	-3.10299	-0.436102	-3.51555	0.361299	-6.59775	-5.66235	-5.98253	-2.21662	-2.57364	-3.85094	-2.09367	-1.87853	3.29787	-0.355478	-3.67211	-2.15254	-0.465223	-1.15928	-4.81955	-2.50768	-2.58982	0.247628	-5.07439	-5.38112	-4.70821	2.72106	2.69122	-3.05624	-6.24421	-8.42315	-7.58292	-0.579315	-6.75747	-6.25468
AKT Pathway (Neuroprotection)	-0.862292	2.61362	-3.94305	-3.4185	-5.96981	-4.35998	-0.744474	1.20953	-0.508021	-0.0877485	2.15087	1.32469	-9.27909	-6.09761	-0.945799	-3.0977	1.29538	-3.40246	0.969135	-6.42867	-4.96904	-6.20727	-0.356408	1.64899	-4.62907	0.25566	-1.16145	3.55591	-0.462216	-1.8326	-1.60701	3.81087	-2.42164	-3.92121	-1.18314	-0.186069	2.78043	-0.178209	-2.1489	-1.85582	1.96125	1.53392	-1.14066	-3.85698	-9.47224	-7.57496	-2.13281	-2.01338	-4.2029
AKT Pathway (NF-kB Pathway)	-1.67324	3.06729	-4.74008	-4.25712	-7.24777	-6.16794	-0.744474	0.371037	-1.3551	-1.19121	2.07511	0.325449	-10.1177	-7.64272	-1.77553	-3.954	0.441922	-4.24109	1.01864	-7.11529	-5.80767	-6.29882	-0.356408	0.632956	-4.62907	-0.578859	-2.21161	4.10578	-1.29195	-2.67717	-2.4363	5.75933	-2.84162	-3.01159	-0.747603	-0.0400687	3.30165	-0.178209	-3.04053	-0.858117	2.37151	1.53392	-1.90193	-3.85698	-10.8844	-9.08122	-1.28843	-3.24039	-4.17746
AKT Pathway (p53 Degradation)	4.36858	4.45225	2.69137	2.73537	0.475113	1.47155	6.81273	4.0615	5.31677	2.46153	3.92323	0.519886	4.33477	2.93282	3.9449	3.59596	1.91562	3.35138	5.30522	4.88078	2.02762	1.59832	3.47326	2.10396	3.86729	5.20033	4.62393	1.2989	3.31978	2.91189	5.1649	2.58601	2.92882	2.17145	2.94865	5.34809	6.65519	-0.393344	5.98117	0.803107	7.74063	6.09933	6.81666	2.82092	-1.19291	0.848765	7.81399	2.24422	6.15201
AKT Pathway (p73 Mediated Apoptosis)	0.400424	1.82417	-5.9526	-0.677877	-4.8454	-4.10172	0.0924885	1.59385	0.263499	0.664615	2.58501	1.57068	-5.48986	-2.39728	-1.44415	-1.28563	3.26622	-0.191299	1.25844	-3.47487	-2.34874	-3.17307	0.94533	-0.704094	-0.786924	-0.297214	0.466794	6.75178	0.868924	-0.186093	1.10607	0.170908	0.290894	-3.80785	-2.10204	1.03067	2.56526	-2.33213	-1.92642	-2.6319	3.65614	3.68947	0.607846	-3.90437	-7.14198	-5.81847	2.40578	-3.67855	-2.5507
AKT Pathway (Protein Synthesis)	-1.97389	-1.61195	-1.51056	-1.90384	-2.0565	-2.68823	-2.22887	-1.39192	-1.93958	-2.21533	-1.50137	0.0461088	-3.00793	-3.80437	-2.03996	0.236829	-2.354	-2.34256	-2.83507	-3.05268	-0.238422	-1.50319	-1.90465	-1.56496	-0.71964	-2.00493	-2.75112	-3.57123	-1.3949	-0.987213	-1.60681	-1.78753	-1.07997	-3.99682	-3.63787	-0.754192	0	-4.05715	-5.82849	-3.37017	-0.70595	-0.114834	-1.57536	-4.64286	-2.12442	-2.09758	-0.834061	-2.81281	-1.89058
AKT Pathway (Regeneration of Cyclic Nucleotide)	0.526165	2.99031	-2.15017	-2.30301	-7.03591	-5.44318	-1.31254	1.59385	-0.41508	-0.177673	2.15087	1.57068	-8.02678	-5.21127	-2.29793	-2.22528	0.687694	-2.28568	1.48411	-5.91911	-4.4425	-5.38812	-1.77887	-1.49847	-2.70596	-1.20123	-1.95244	4.63013	-0.0700655	-2.9341	-0.950897	0.722528	1.14211	-3.68857	-1.41518	-1.65574	1.94229	-1.54637	-5.38112	-4.70821	5.56585	4.21329	1.22694	-5.19778	-8.96244	-7.74668	1.17511	-5.59702	-4.72611
AKT Pathway (Respiratory Burst)	-0.862292	2.61362	-3.94305	-3.4185	-5.96981	-4.35998	-0.744474	1.20953	-0.508021	-0.0877485	2.15087	1.32469	-9.27909	-6.09761	-0.945799	-3.0977	1.29538	-3.40246	0.969135	-6.42867	-4.96904	-6.20727	-0.356408	1.64899	-4.62907	0.25566	-1.16145	3.55591	-0.462216	-1.8326	-1.60701	3.81087	-2.42164	-3.92121	-1.18314	-0.186069	2.78043	-0.178209	-2.1489	-1.85582	1.96125	1.53392	-1.14066	-3.85698	-9.47224	-7.57496	-2.13281	-2.01338	-4.2029
AKT Pathway (Survival Genes)	-4.29921	-4.64243	-9.58466	-4.65717	-6.92757	-6.77728	-3.69246	-2.87933	-2.68219	-3.2741	-5.39961	-5.34279	-8.06518	-6.23415	-6.85836	-5.4425	-3.90601	-6.15865	-2.75429	-5.01435	-6.95324	-7.5859	-5.13165	-3.27889	-5.00975	-4.18261	-5.18496	1.40439	-4.04547	-7.24811	-5.24042	-2.89841	-2.21744	-6.53522	-3.63276	-0.202729	2.23173	-3.69095	-4.31436	-1.90819	3.00746	1.90734	-1.30116	-5.94558	-6.58709	-7.23496	-1.54065	-3.80201	-6.29135
AKT Pathway (Synaptic Signaling)	-3.51132	0.0357656	-6.63107	-4.0366	-8.77167	-7.02397	-1.80617	-0.141917	-1.66723	-0.739668	0.540527	0.23879	-8.39894	-6.27072	-4.01205	-3.95888	1.72122	-4.01927	0.710244	-6.97772	-5.69987	-7.12172	-2.98086	-2.58619	-4.43956	-2.03081	-3.19175	2.95196	-1.36677	-1.09971	-1.89165	1.44459	0.264745	-5.13058	-2.72856	-3.19838	0.399661	-0.125949	1.95299	-3.1794	2.21513	1.64123	-0.890407	-6.59044	-7.43118	-5.11366	0.28934	-6.20557	-5.62268
AKT Pathway (Translation)	0.0484003	-4.24097	0.0211579	-2.22438	-2.14672	-3.99754	-1.77242	-2.42674	-2.3576	-3.51706	-3.25559	-0.417129	-1.57539	-0.523124	-2.65258	-3.09979	-4.60057	-2.96442	-2.72296	-1.76416	-0.365179	-3.4189	-2.12209	-2.99584	-1.70051	-1.62295	-1.41564	-3.05159	-1.35252	-2.15899	-2.05596	-2.0345	-3.26346	-2.12102	-2.49347	-1.20909	-0.766366	-2.04256	-6.40012	-2.81266	-1.26271	0.126817	-1.81189	-3.6507	-2.23042	-2.67371	-2.51	-3.96223	-0.91087
Androgen Receptor Pathway	54.1869	55.8867	73.4926	57.4702	46.9895	66.0939	70.332	60.3198	62.2796	93.8221	79.73	80.1075	64.9977	66.0325	86.9933	68.9944	82.1924	91.2637	69.5664	56.4617	73.7749	57.9467	69.2796	91.1693	56.4742	55.0913	69.6819	42.5869	63.2149	47.1549	77.064	69.0239	53.2125	27.1664	34.948	35.0541	40.3334	80.9654	76.7171	61.5163	38.325	32.6272	67.8902	81.049	38.6099	44.2144	26.639	63.3599	28.0585
Androgen Receptor Pathway (Apoptosis)	4.50172	4.73665	5.72905	0.997803	-1.30291	1.81587	6.37506	1.28262	4.44709	2.92276	6.62495	6.52051	0.43243	0.907505	4.00095	2.21869	3.49652	3.02845	2.66856	-0.337608	0.56977	2.34934	1.56454	2.73696	1.2314	3.07528	5.61064	4.16467	4.51354	4.4731	4.50863	5.67974	3.95625	1.42024	2.08401	-2.50373	-0.00580339	1.75124	-0.493212	-2.25882	0.509182	1.91086	4.81135	2.13949	-1.26392	2.07347	5.04035	-2.10453	2.30507
Androgen Receptor Pathway (Degradation)	0.368768	27.037	21.627	8.69082	5.12698	12.497	17.1743	8.41174	14.8802	24.7402	18.6569	26.4119	10.4297	16.0436	19.8672	16.3768	20.5776	20.3142	25.4403	13.3141	9.8516	14.1228	-0.571925	31.2869	5.17804	-1.38533	12.6407	17.8699	11.0514	10.6667	9.43525	22.182	25.1134	7.21534	8.38814	11.439	15.6423	34.4035	32.8472	3.32897	16.3758	15.3953	21.2608	10.9844	12.7543	14.0401	17.1983	5.62971	9.51572
Androgen Receptor Pathway (Cell Survival & Cell Growth)	7.13572	9.36929	11.4178	8.41216	5.86336	11.6246	9.74756	9.68597	6.54044	10.6279	10.6694	6.48705	10.8824	4.16298	11.8759	11.3099	6.12242	12.0674	7.49691	8.78814	5.26673	7.43963	10.5197	6.19652	8.4787	12.397	10.39	4.92712	7.40743	5.42001	17.6257	14.8329	7.48938	6.14348	9.19423	11.9823	8.66677	11.6564	7.81257	6.22457	6.41373	5.59251	7.86494	8.68042	6.97452	5.44795	5.25092	4.61999	3.00831
Androgen Receptor Pathway (Gonadotropin Regulation)	-3.63716	-1.13083	-6.98562	-11.3203	-6.65285	-7.45955	-2.25316	-4.03849	-2.98728	-3.78481	-2.76062	-3.74237	-9.86919	-16.0282	1.02998	-2.59366	-7.6815	1.3331	0.696221	-4.22058	-4.4528	-7.18253	-4.96301	-0.684593	-1.38944	-4.8923	-2.74719	-13.4859	-5.4526	-11.0597	-0.0533923	-0.97923	-0.660837	-7.34014	-5.33389	-1.26758	-1.71544	-8.73646	-14.4469	-5.81045	-7.13934	-8.19884	-2.90125	-2.25841	-13.0469	-9.32632	-2.13354	-13.5616	-3.21401
Androgen Receptor Pathway (Histone Modification)	-3.63716	-1.13083	-6.98562	-11.3203	-6.65285	-7.45955	-2.25316	-4.03849	-2.98728	-3.78481	-2.76062	-3.74237	-9.86919	-16.0282	1.02998	-2.59366	-7.6815	1.3331	0.696221	-4.22058	-4.4528	-7.18253	-4.96301	-0.684593	-1.38944	-4.8923	-2.74719	-13.4859	-5.4526	-11.0597	-0.0533923	-0.97923	-0.660837	-7.34014	-5.33389	-1.26758	-1.71544	-8.73646	-14.4469	-5.81045	-7.13934	-8.19884	-2.90125	-2.25841	-13.0469	-9.32632	-2.13354	-13.5616	-3.21401
Androgen Receptor Pathway (Prostate Differentiation & Development)	-3.63716	-1.13083	-6.98562	-11.3203	-6.65285	-7.45955	-2.25316	-4.03849	-2.98728	-3.78481	-2.76062	-3.74237	-9.86919	-16.0282	1.02998	-2.59366	-7.6815	1.3331	0.696221	-4.22058	-4.4528	-7.18253	-4.96301	-0.684593	-1.38944	-4.8923	-2.74719	-13.4859	-5.4526	-11.0597	-0.0533923	-0.97923	-0.660837	-7.34014	-5.33389	-1.26758	-1.71544	-8.73646	-14.4469	-5.81045	-7.13934	-8.19884	-2.90125	-2.25841	-13.0469	-9.32632	-2.13354	-13.5616	-3.21401
Androgen Receptor Pathway (Sexual Differentiation & Sexual Maturation at Puberty)	-3.63716	-1.13083	-6.98562	-11.3203	-6.65285	-7.45955	-2.25316	-4.03849	-2.98728	-3.78481	-2.76062	-3.74237	-9.86919	-16.0282	1.02998	-2.59366	-7.6815	1.3331	0.696221	-4.22058	-4.4528	-7.18253	-4.96301	-0.684593	-1.38944	-4.8923	-2.74719	-13.4859	-5.4526	-11.0597	-0.0533923	-0.97923	-0.660837	-7.34014	-5.33389	-1.26758	-1.71544	-8.73646	-14.4469	-5.81045	-7.13934	-8.19884	-2.90125	-2.25841	-13.0469	-9.32632	-2.13354	-13.5616	-3.21401
ATM Main Pathway	-0.00573644	4.36257	4.13111	9.52997	-0.515708	2.54743	5.33447	4.55443	0.67531	-1.38046	6.45797	-0.642493	7.70967	3.69859	10.4902	7.0963	6.49662	4.0396	7.24235	4.77746	5.2278	4.31534	2.89973	7.38586	3.92458	3.6108	3.70592	4.82831	1.1855	6.14003	6.60968	3.92241	-4.07202	5.41032	11.0832	-1.32317	-1.71174	0.530558	3.80729	3.8129	1.21164	-1.90397	9.25349	-1.43151	-7.02037	-4.94993	5.90409	4.24998	-4.46869
ATM Pathway (Apoptosis)	0	0	1.76492	-0.855771	-1.2433	-0.829357	0.156236	0	-0.458046	-1.73511	-0.452277	0	-1.08014	-1.76891	-0.581946	-0.692668	0	-1.16326	0.0319647	-0.678928	-0.949495	-0.786244	-0.757208	-0.623704	-0.438149	-0.875052	-1.23462	0	-0.533649	0	0	-1.00899	0	1.15122	2.4509	-0.716991	-0.673562	-0.871464	1.84879	-1.26151	-0.554934	-0.621986	1.19486	-1.2823	-2.44993	-2.01248	0	-1.03538	-0.781541
ATM Pathway (Apoptosis, Senescense)	-0.261565	0.56116	-1.19872	-3.23015	-6.48242	-2.3265	-1.05382	-0.826425	0.867409	-5.87524	-1.23768	-6.68972	-2.26236	-4.00894	-3.3131	-5.15075	-3.05907	-3.44368	-0.448042	-3.64932	-3.80488	-5.8337	-4.21899	-2.41855	-2.70274	-1.39058	-3.56229	-2.55225	-5.20288	-2.48543	-2.75101	-2.24688	1.84035	1.4977	2.81082	-1.63986	-0.540318	-1.62696	0.376185	-2.54478	2.38791	0.907726	0.997921	-2.57204	-4.4643	-2.00438	-0.0727622	-1.44668	-1.87186
ATM Pathway (Cell Cicle Checkpoint Control)	-0.752041	-2.16754	-1.42059	-3.03712	-3.38929	-3.26867	-3.09278	-2.16893	-1.39987	-4.2433	-2.90131	-2.87288	-2.56423	-4.15619	-1.59454	-4.08979	-3.34684	-3.63078	-2.73263	-4.05587	-4.12942	-3.4042	-2.98089	-3.5234	-3.23392	-2.26389	-3.05979	-3.37016	-3.15375	-2.91743	-1.46196	-3.48028	-0.892199	-0.435741	1.31152	-2.6743	-3.19621	-3.0427	-3.36937	-2.99932	-2.7031	-2.67243	-2.14364	-3.90134	-5.0346	-4.07602	-2.86099	-3.71497	-3.2002
ATM Pathway (Cell Survival)	-1.16106	-2.53334	-1.74812	-2.86102	0.195244	-0.588614	0.296102	-1.95661	-1.8685	-3.67886	-0.651743	-2.15035	1.04165	-2.74329	2.16684	0.0300392	-0.611985	-1.84263	-2.17851	-1.15493	-2.25584	1.8522	-3.67724	-2.36132	-1.37413	-1.59669	-1.84045	-2.83302	-1.64913	-1.69761	-1.60112	-5.09745	-2.00471	0.462941	3.57083	-4.77962	-4.41798	-1.60201	-0.203991	-1.44694	-4.80825	-4.54534	-1.88725	-3.96215	-6.24226	-4.15467	-1.50488	-1.55397	-3.48014
ATM Pathway (Checkpoint Activation)	-0.0848364	-0.802454	-0.199579	-2.37289	-1.52786	-2.04306	-1.94291	-0.96216	-0.174299	-1.87801	-1.65818	-1.48298	-1.29876	-3.122	-0.593996	-2.83923	-0.0722618	-2.38991	-1.53158	-2.3224	-3.37643	-2.26922	-2.98089	-2.30744	-1.99079	-1.17354	-2.04296	-1.68371	-1.88828	-1.67208	-1.46196	-2.24688	1.09297	0.781693	2.51045	-2.11802	-2.30763	-1.62696	-2.19489	-2.54478	-0.085441	-1.31144	-0.658381	-1.81612	-3.61836	-2.00438	-1.52232	-0.743079	-1.87186
ATM Pathway (DNA Repair)	-5.17879	-4.33068	-5.24136	-6.73798	-7.31936	-8.22278	-5.98948	-4.74028	-4.80282	-8.96822	-5.39334	-6.57113	-7.92514	-9.09669	-5.4928	-8.40774	-6.86348	-7.77792	-6.10367	-8.49082	-8.33262	-7.04123	-9.16926	-8.43994	-7.99304	-3.68713	-7.38943	-4.86709	-7.20503	-5.93263	-6.02404	-8.95372	-1.48532	-5.86176	-2.77987	-7.36361	-5.83298	-6.78227	-10.1765	-5.82464	-4.1077	-5.41347	-7.65297	-8.9661	-10.2318	-7.5616	-6.38861	-8.12713	-7.49846
ATM Pathway (G2 Mitosis Progression)	4.71225	6.67295	5.99396	6.42236	3.01673	6.41629	6.23677	5.92222	5.14068	3.80762	5.56019	3.33509	5.81	6.42454	4.09195	4.96359	6.16222	5.25037	7.15928	6.04123	6.10079	4.77223	6.43682	6.64605	6.03455	4.33053	5.89483	5.98068	4.00268	6.33936	4.98109	7.56992	3.63347	6.03316	6.53843	4.35806	4.21923	6.08192	6.59585	2.57889	5.64686	5.82886	7.46542	5.7618	8.96684	8.95374	7.07413	6.04472	4.96221
ATM Pathway (G2_M Checkpoint Arrest)	6.2829	9.06413	10.8919	11.1606	5.16335	8.60631	9.45436	10.2465	7.53885	7.43909	9.76537	6.81638	10.5234	10.3728	12.2292	10.4718	12.1682	10.5136	13.5265	10.0578	9.57503	5.7386	10.2856	14.0525	10.7483	7.83346	10.2837	9.36542	9.32926	11.9089	9.9279	14.9119	4.04151	14.3743	16.3775	5.10434	4.46208	9.28271	13.3163	4.13408	8.25438	6.77215	16.464	6.77876	3.01513	2.41358	11.9513	8.82837	4.01921
ATM Pathway (MDMX Ubiquitination, Degradation)	-0.655175	1.77186	0.748239	-1.54928	-5.0141	-1.63913	-1.42443	-0.65588	-0.28026	-5.20908	-2.18333	-4.80387	-1.98279	-2.22768	-4.75789	-4.317	-1.83823	-3.1027	-0.436344	-2.60996	-1.66538	-3.56422	-1.48132	-1.26843	-1.60547	-1.62514	-2.72177	1.13898	-4.32582	-1.30262	-1.89011	-0.525215	0	1.80518	2.40206	-0.716991	-0.247863	0	0.269056	-1.97943	1.47935	1.27318	2.26132	-1.68634	-1.33606	-1.30008	0.418201	-1.57933	-0.781541
ATM Pathway (NF-kB Pathway)	-0.0848364	-0.802454	-0.199579	-3.03712	-1.9997	-2.04306	-1.94291	-0.96216	-0.174299	-2.97815	-1.65818	-1.48298	-1.29876	-3.122	-0.593996	-2.83923	-1.22084	-2.38991	-1.53158	-2.79041	-3.37643	-2.26922	-2.98089	-2.30744	-1.99079	-1.17354	-2.04296	-1.68371	-1.88828	-1.67208	-1.46196	-2.24688	1.09297	0.781693	2.51045	-2.6743	-2.30763	-1.62696	-2.19489	-2.54478	-1.20277	-1.31144	-0.658381	-2.63695	-3.61836	-2.00438	-1.52232	-2.50843	-1.87186
ATM Pathway (S-Phase Arrest)	-0.0848364	-0.802454	-0.199579	-3.03712	-1.9997	-2.04306	-1.94291	-0.96216	-0.174299	-2.97815	-1.65818	-1.48298	-1.29876	-3.122	-0.593996	-2.83923	-1.22084	-2.38991	-1.53158	-2.79041	-3.37643	-2.26922	-2.98089	-2.30744	-1.99079	-1.17354	-2.04296	-1.68371	-1.88828	-1.67208	-1.46196	-2.24688	1.09297	0.781693	2.51045	-2.6743	-2.30763	-1.62696	-2.19489	-2.54478	-1.20277	-1.31144	-0.658381	-2.63695	-3.61836	-2.00438	-1.52232	-2.50843	-1.87186
ATM Pathway (S-Phase Progression)	0.723356	2.4975	2.93476	1.60684	-1.83946	0.332592	-0.360649	0.988027	0.433217	-2.15211	0.841018	-1.391	1.55483	1.00717	-0.876032	0.989603	0.84644	-0.538948	1.45973	0.281678	0.542949	-0.241118	0.189322	0.663683	1.87251	0.627934	0.103462	1.16332	-0.794909	1.32819	0.935882	1.61649	-0.0968534	0.33703	2.22453	0.908862	0.554947	1.91439	0.087349	0.914546	0.581987	1.1295	3.7683	0.1539	2.24369	1.87316	3.11041	0.585912	1.41464
ATM Pathway (Synaptic Vesicle Transport)	-0.0848364	-0.802454	-0.199579	-3.03712	-1.9997	-2.04306	-1.94291	-0.96216	-0.174299	-2.97815	-1.65818	-1.48298	-1.29876	-3.122	-0.593996	-2.83923	-1.22084	-2.38991	-1.53158	-2.79041	-3.37643	-2.26922	-2.98089	-2.30744	-1.99079	-1.17354	-2.04296	-1.68371	-1.88828	-1.67208	-1.46196	-2.24688	1.09297	0.781693	2.51045	-2.6743	-2.30763	-1.62696	-2.19489	-2.54478	-1.20277	-1.31144	-0.658381	-2.63695	-3.61836	-2.00438	-1.52232	-2.50843	-1.87186
DDR Pathway (BRCA1-induced responses)	5.67499	1.17001	9.81096	4.485	7.13475	1.28474	7.66497	5.04679	6.10575	7.80453	7.14052	8.75128	7.53354	5.9983	6.0025	8.42115	5.61863	6.08625	4.56692	7.58811	6.63281	2.82652	2.64209	4.27654	7.78124	8.56892	6.26848	5.17982	10.7679	2.46379	10.3816	8.63059	4.9335	9.63379	11.3048	2.95081	4.49882	5.34306	3.44507	-5.062	5.82677	3.56906	11.4649	2.9996	3.13955	2.9326	10.1556	0.667825	2.82026
BRCA1 Main Pathway	-13.2016	-5.06083	-12.0409	-30.2271	-31.1667	-31.9933	-10.9204	-15.0585	-21.4796	-31.3014	-17.0764	-22.9861	-29.3186	-31.8137	-27.1007	-24.9183	-20.7251	-24.4379	-6.96984	-24.3002	-23.4226	-26.8043	-28.9064	-20.5313	-25.5575	-17.2324	-22.4714	-18.5492	-21.3786	-24.4507	-18.6775	-19.5788	-10.4142	-17.6065	-12.2196	-17.6739	-16.797	-19.5252	-20.0539	-21.2143	-12.4446	-8.97191	-19.4139	-21.7801	-14.0402	-9.83724	-6.0223	-19.9519	-19.0669
cAMP Main Pathway	93.7576	56.4988	81.4897	111.429	98.2245	99.8573	84.5407	83.3338	90.0029	119.914	104.377	104.004	127.917	125.51	134.915	117.19	115.273	114.265	71.1344	81.6416	112.549	91.8722	109.102	108.195	92.6415	86.2337	82.7319	73.0954	88.8474	83.7673	92.4376	62.5882	17.8107	50.8694	54.3468	28.2881	37.2315	112.614	120.584	76.4358	57.7956	45.3136	69.468	89.5295	69.9509	76.9558	33.6824	107.354	35.5874
cAMP Pathway (Axonal Growth)	-1.98281	4.49798	0.37074	2.52779	0.0480242	4.13317	-2.18488	-0.730933	0.0740852	0.418497	-0.903592	1.7519	0.325942	4.01143	-0.57982	0.641228	0.482626	-0.851182	1.15282	1.5766	3.58362	2.19865	0.528552	3.31642	-0.187632	-1.60526	-2.52018	3.03888	-1.07397	4.15872	-1.06314	-1.64876	-1.10295	0.964254	-1.14781	-2.0848	-1.883	1.82368	4.63667	-1.76027	-2.23774	-1.6881	-3.27639	-1.86445	0.567034	1.42705	0.973736	-0.795858	-3.15914
cAMP Pathway (Cardiovascular Homeostasis)	-0.462228	-0.154185	0.216184	-0.716479	-0.80858	-0.600989	-0.664023	-0.218383	-0.791137	-0.305132	-1.1029	-0.610869	-0.134531	0.718866	-0.84511	-1.11189	-1.10065	-0.673632	0.147791	-0.0823549	0.00891331	-1.2198	-0.359494	0.200301	-0.576215	-0.618638	-0.49209	-0.982982	-1.17368	-1.11312	-0.207541	-0.329803	-0.490487	-0.620392	-0.535576	-4.39331	-0.315762	1.67078	-0.825193	0.868969	-0.724668	-0.491218	0.0948648	0.247195	-0.397384	-0.359024	-0.393257	-0.194978	-1.13681
cAMP Pathway (Cell Growth)	0.0929721	0	-0.4741	-1.16537	-1.11225	-0.888949	-1.06426	-0.600643	-1.50013	-1.88647	-1.61606	-0.610869	-1.20138	-1.98257	-0.610869	-0.610869	-0.600643	-1.21075	0	-1.32666	-1.45978	-1.92986	-1.59427	-1.0748	-1.09828	-1.01926	-1.68064	-1.19274	-1.11439	-0.163403	-1.52273	-0.482807	-1.07997	-0.597009	-0.685395	-3.96231	0	-0.645949	-0.810512	-1.16775	0.519423	0.618308	-0.467183	-1.82469	0	0	-0.409423	-1.01127	0.869621
cAMP Pathway (Cell Proliferation)	0.0686776	-0.602084	0.690284	-0.10561	0.31351	0.79215	-0.175856	0.38226	0.224931	0.295511	-0.492033	-0.412373	1.06941	1.32974	-0.234241	-0.501019	0.148092	-0.0627631	0.813595	0.528514	0.619783	0.118974	0.251375	0.658662	0.034654	-0.00776882	0.108552	0.119027	-0.943799	-0.512481	-0.558289	0.534471	-0.490487	0.776984	0.292064	-0.431002	-0.315762	2.72705	0.255506	0.868969	-0.724668	-0.491218	0.0948648	1.70005	1.19921	1.08198	-0.393257	1.14977	-0.519739
cAMP Pathway (Cell Survival)	6.19246	3.98031	2.69425	5.172	5.56815	6.37431	8.31932	0.297529	8.22786	7.78655	8.19269	4.61861	9.11978	6.30325	5.54689	4.47632	5.5772	6.91454	-1.21694	7.80525	5.58964	8.08107	3.75214	7.78058	6.18122	7.84025	7.19472	5.0623	7.15798	6.32798	7.40805	2.74202	4.02458	3.77571	4.81804	0.977681	2.51449	13.2666	7.00855	6.28459	7.20075	5.24726	4.44307	8.25737	10.1192	3.25845	9.34155	5.14997	3.57524
cAMP Pathway (Cell Survival, Chemotaxis)	-0.530906	-1.30012	-0.995595	-2.39044	-1.61245	-1.96337	-1.29049	-1.61245	-1.00856	-1.89714	-1.48947	-1.028	-1.49666	-1.62315	-2.12578	-2.16338	-2.94725	-1.62315	-1.10396	-1.62315	-1.64014	-2.78469	-1.62315	-1.61304	-1.876	-1.98384	-1.64897	-1.01229	-1.58344	-1.61245	-1.58437	-1.1363	-1.03524	-1.09931	-1.11631	-5.17139	-1.20909	-1.90224	-2.35753	-1.27552	-1.22271	-0.985811	-1.21417	-2.39405	-1.25098	-1.64371	-1.2481	-1.42984	-1.21575
cAMP Pathway (Cytokine Production)	-1.43857	-1.41406	-2.76873	-0.888489	2.23021	0.936426	-0.745483	-1.5951	-1.78113	0.336973	0.264488	-1.05632	2.22749	0.652138	1.2209	0.844568	0.0465638	-0.985788	-0.607476	-1.19165	0.788387	-0.191153	-1.04633	-2.26351	-0.0247918	-0.158967	-0.561998	-1.69428	0.10014	-1.19149	-1.24943	-3.14339	-2.66514	-1.37726	-0.419061	-6.06763	-2.11034	-0.275758	0.783983	-1.55338	-2.13697	-1.65966	-1.64062	-1.94939	-1.66408	-1.50794	-0.595276	0.159588	-1.60829
cAMP Pathway (Degradation of Cell Cycle Regulators)	2.22572	4.39338	2.19464	6.83844	4.25026	2.9925	3.39985	3.79893	4.39094	5.27373	5.62803	3.87282	6.15657	8.11508	4.56589	5.14639	5.02722	4.02486	2.34027	4.43991	5.28107	4.55683	5.52705	4.75566	3.82654	2.54094	3.24584	4.94317	3.81782	2.20085	3.80096	2.77831	-0.448371	2.71382	1.73701	4.28448	4.28289	9.02131	5.13512	5.08778	6.06719	4.36475	5.47427	4.69593	5.33048	2.79331	1.95224	7.02818	1.39062
cAMP Pathway (Endothelial Cell Regulation)	2.29316	-0.288222	1.49782	4.49528	2.8744	5.37027	1.97894	0.834423	1.80159	1.74998	1.19487	0.658756	3.65203	4.11593	3.72716	2.19572	3.76458	3.30399	0.613703	1.90828	4.66403	1.10471	3.66999	3.06073	1.9313	2.23284	1.60723	1.91604	2.48904	4.49819	1.68797	3.16642	1.45837	0.572722	1.45685	0.599604	0.807935	12.9156	14.5988	1.99653	0.890862	0.935963	1.62693	3.4726	-2.33835	-2.08465	-1.52482	3.2814	1.62925
cAMP Pathway (Glycogen Synthesis)	0.0686776	-0.154185	0.690284	-0.10561	-0.207937	-0.117002	-0.175856	0.38226	-0.246163	0.295511	-0.492033	0	0.476338	1.32974	-0.234241	-0.501019	-0.500003	-0.0627631	0.147791	0.528514	0.619783	0.118974	0.251375	0.658662	0.034654	-0.00776882	0.108552	-0.438008	-0.501019	-0.512481	0.403328	-0.329803	-0.490487	-0.620392	-0.535576	-0.431002	-0.315762	2.31673	-0.825193	0.868969	-0.724668	-0.491218	0.0948648	0.247195	-0.397384	-0.359024	-0.393257	0.210939	-1.13681
cAMP Pathway (Glycolysis)	0.272181	2.32724	0.0491497	-2.58085	-0.0597883	0.463821	0.728436	0.551286	0.128723	-0.385421	-1.1836	-0.742277	-1.69429	-1.36382	0.649511	-0.336813	-1.78965	-1.02273	3.16988	1.41161	-0.251163	0.600003	-0.268324	2.80457	-2.73027	-0.371253	-1.28804	0.802049	-0.658353	-1.69324	-1.4014	-0.437673	3.23281	3.69797	4.17072	0.894221	0.654119	-0.400487	3.16897	2.37222	0.543293	0.702808	2.26064	-0.243976	3.43574	3.7492	2.31729	0.279181	-2.00165
cAMP Pathway (Metabolic Energy)	4.70529	4.73899	5.62383	2.10402	-0.250832	2.38645	5.75046	5.48853	4.50968	3.47194	7.13855	6.97538	0.727391	1.1336	3.85092	2.59132	4.51904	3.25627	5.95961	0.0363819	0.902138	2.01385	4.29774	3.77641	1.6905	4.33073	4.70202	5.04702	4.60044	5.29193	4.96941	6.99629	3.71041	3.98795	4.74091	-1.20486	0.988849	1.0007	1.95361	-1.37107	3.58967	3.33979	5.02564	2.44294	-1.51344	1.65574	5.21806	-1.41108	6.69181
cAMP Pathway (Myocardial Contraction)	4.27275	-3.20343	4.46613	11.7706	14.7736	9.88964	8.51539	9.95817	6.97561	8.92568	9.97652	7.93079	23.3724	22.8765	16.563	7.92153	9.36709	7.85624	3.6983	6.287	19.9893	13.6244	9.19148	5.22708	9.55316	12.0194	7.22371	9.97538	7.5154	12.9937	9.90475	5.63029	-3.05711	1.8586	3.8136	-4.11747	-5.18498	21.8836	16.5509	-2.43247	1.66338	-0.947861	-3.14808	4.75033	2.06872	2.49809	0.334228	10.5887	-5.09973
cAMP Pathway (Oncogenesis)	2.2936	2.87	2.4432	2.36427	1.21981	3.32964	1.99984	2.11432	1.81442	3.576	1.72025	2.17786	2.57426	4.89293	2.66807	1.78993	1.48062	2.35009	1.68814	3.18428	2.60893	2.48269	2.2828	3.70469	3.04352	1.88505	2.90086	3.18216	1.66755	2.65331	2.04631	2.00891	0.657662	2.05778	2.90084	1.07267	0.439349	5.9329	3.01924	3.88823	0.995465	1.31101	2.59843	2.71632	1.95252	1.67227	1.88667	3.07617	0.790775
cAMP Pathway (Protein Retention)	3.20503	-0.729243	1.16124	-0.94114	-0.722588	0.715166	1.85115	1.09359	2.02403	1.45679	-0.0128869	0.496673	0.476338	0.465373	-0.234241	-0.501019	-1.53084	0.596817	1.30416	2.22874	-0.897864	0.118974	2.50608	0.145098	0.034654	1.37612	0.108552	-1.25982	-0.501019	-0.996664	0.403328	0.700359	0.172882	1.96004	2.81413	2.41689	2.69364	7.41467	2.99377	2.30972	0.810443	1.26439	2.70832	0.247195	3.62861	4.56204	-0.393257	1.93832	1.24423
cAMP Pathway (Regulation of Cytoskeleton)	1.1305	1.3168	2.05443	1.01133	-0.15002	-1.41973	1.63056	1.39139	0.405815	1.21465	1.39902	1.63914	0.489094	1.95737	0.396436	1.32359	0.508555	0.855352	1.87583	0.96014	1.21268	0.933931	0.270572	2.49516	0.984564	0.533531	1.03671	0.83307	1.0799	0.621957	2.08835	0.476487	0.402726	0.542425	0.934419	0.178145	0.36904	3.20927	-1.46325	0.169913	-0.279778	0.0360561	0.969956	2.03361	0.534885	1.03322	1.19778	1.25379	0.862669
Caspase Cascade Main	-48.5973	-29.6561	-47.2005	-58.6528	-30.358	-39.6209	-46.9942	-46.8233	-55.6458	-61.1743	-63.2017	-62.0119	-48.8886	-30.6894	-76.5703	-67.5677	-56.1242	-69.7449	-34.7628	-31.4784	-51.0295	-36.3888	-69.4968	-61.9305	-31.3224	-46.184	-52.4251	-19.1551	-52.6646	-39.9434	-62.9042	-35.384	-2.53961	-17.0419	-21.4228	-19.0221	-19.0135	-62.4258	-27.8283	-60.3896	-26.0767	-17.6003	-46.833	-66.4416	-37.169	-37.8161	-4.11397	-59.2183	-24.2183
Caspase Cascade (Activated Tissue Transglutaminase)	9.03568	4.1855	8.23085	6.25226	8.90647	11.4481	10.8608	10.0216	2.34227	12.9445	11.2963	2.58834	5.12251	12.163	6.86589	4.17676	15.2163	6.37822	10.7088	5.38084	9.02151	9.55127	10.1533	10.967	13.5952	9.24609	5.73525	12.0744	9.99783	7.67916	10.2454	14.2741	8.61555	9.24281	10.7706	9.97067	8.53171	-6.37648	25.8531	-1.46626	8.08107	8.72556	4.75312	9.49053	-3.77434	2.16271	4.88079	12.9204	-0.877966
Caspase Cascade (Apoptosis)	6.23724	-3.04245	4.8362	3.46843	5.87066	6.67455	4.78901	6.46728	-1.45605	7.98305	2.138	2.06601	6.89453	9.99099	5.25697	1.41952	10.0858	3.75102	6.7479	5.01076	-2.97584	2.68157	4.72657	5.62833	9.4021	6.24808	3.33149	1.40105	5.35027	4.19775	5.46262	11.7345	2.43502	9.99551	10.9084	1.5887	-0.694619	-4.66411	7.2766	-1.81648	-2.7153	-4.13101	2.71682	3.53798	-1.38328	-1.19768	-0.486658	2.92555	1.16607
Caspase Cascade (Cell Survival)	-3.18028	0.260624	0.0626579	2.31777	0.693493	-1.84409	-4.84336	2.65754	-6.49451	-5.03362	-3.64356	-2.20767	1.00695	4.55606	-1.38902	0.277088	0.532444	-1.56305	1.62195	-2.58322	1.03859	-0.256894	-1.7179	-2.65316	0.63883	-1.25233	-5.43412	-1.33656	-3.72338	-0.936	-2.1198	-3.66586	-2.1013	-3.51675	-7.30389	-1.9678	-3.17759	-0.266825	-3.46129	-2.05657	-1.86966	-2.37405	-4.50976	-3.46769	0.00403212	0.682651	-3.36164	0.674098	-3.87449
Caspase Cascade (ICAD Degradation)	5.56852	-1.5466	4.58524	-0.253201	3.89794	0.913204	-2.9408	3.76895	-3.08199	6.84873	2.44288	2.91397	2.94881	3.16834	2.54518	1.70619	3.95751	1.9299	5.60818	0.949182	-1.79611	-2.21348	1.23609	-0.0431598	6.46885	5.27955	1.92495	3.03032	3.9178	0.773074	6.46308	8.0278	7.19397	2.4901	2.45069	1.21278	1.15975	-4.43583	-0.369358	-2.27153	-2.7617	-2.3951	2.05418	0.863482	-1.01762	-1.43319	0.229321	1.93731	-2.14948
CD40 Main Pathway	6.21798	5.43448	1.54958	8.73148	5.22808	6.79928	4.87563	3.00319	5.0397	11.1693	17.2659	9.61148	9.70162	2.93526	12.5118	11.3273	6.33496	7.76844	10.9959	3.60798	8.33722	10.7569	12.3229	3.6067	5.60554	5.63733	7.33325	2.56798	9.31544	6.46668	12.8643	7.08254	1.79117	7.65596	7.3804	-0.0914374	0.501286	8.766	8.95173	-2.45371	2.99945	2.51695	8.5178	3.44377	-0.0860011	0.431853	5.6594	2.5313	11.1439
CD40 Pathway (Cell Survival)	2.11259	3.56089	1.88447	6.51582	1.13614	2.58602	3.24797	0.692456	3.1012	2.74016	3.01969	0.980027	4.16935	2.83963	0.488595	1.58222	3.4456	0.894708	3.7346	3.5867	2.19303	2.10774	3.08902	4.61121	3.34703	3.43818	1.87922	3.97647	2.59548	2.70767	3.59255	2.2312	1.5204	4.61884	3.28234	3.05206	1.50379	5.01088	5.45756	-0.333409	3.46706	4.302	4.85053	3.24677	3.17885	0.78547	2.63427	1.51518	2.58042
CD40 Pathway (Gene Expression)	-0.884001	0.11055	-4.21987	-0.997115	-0.197324	0.207155	-1.45851	-2.44793	-1.62429	1.43602	3.02601	0.337597	-1.92475	-3.708	-0.229716	1.19866	-0.0307947	2.00726	0.146165	-0.533778	-1.44443	-0.466792	2.80913	-0.322128	0.507568	-2.72048	0.621689	1.42707	0.0258569	0.0521052	-0.898957	1.8018	-0.388109	1.36561	0.365517	-2.43624	-1.25998	-1.11808	3.45969	0.961072	-2.31036	-2.57231	-0.286863	0.95495	-2.93973	-5.76925	-0.881191	-0.531459	-0.562541
CD40 Pathway (IKBs Degradation)	4.79072	3.65135	2.85254	2.57188	-2.46669	-1.26383	0.307161	0.633767	1.08884	2.14256	1.32725	-1.25063	0.640362	-1.33055	2.13694	1.72819	-3.52908	2.86539	6.11732	1.0443	2.55003	5.62371	5.18494	0.0226132	2.06477	0.744944	0.959022	-1.89058	0.912237	-1.86802	4.92223	3.4776	2.89516	2.74937	2.89486	4.23915	4.0295	3.68792	1.97686	2.35455	4.40944	3.84938	5.0226	-0.365819	4.32487	4.79452	3.71004	0.665318	6.88052
Cellular Anti Apoptosis Main Pathway	61.5478	37.6962	54.1943	76.6899	56.9789	48.6444	51.0353	63.8536	58.7452	75.9101	61.9618	69.9623	66.2032	69	79.7141	76.8285	77.6251	77.6709	53.7306	48.1606	67.7806	57.6497	74.1262	78.008	51.1173	54.7363	63.6702	37.3702	57.8186	51.1968	64.0414	41.6571	6.94349	32.312	28.9846	33.3598	28.3308	59.7204	60.8247	60.7027	24.9777	21.0726	50.8022	67.2113	43.0047	50.1568	16.8729	74.0698	27.9018
Cellular Anti Apoptosis Pathway (Apoptosis)	-1.34221	1.24549	-4.92742	-3.80032	-1.76366	-3.64861	-2.41694	-2.81734	1.81637	-0.602945	-2.98865	0.0325166	-1.67876	-2.36221	-4.61482	-1.12558	-5.62276	-2.8171	-2.3305	-3.27602	0.159273	0.612775	-2.32483	-3.69696	-2.09964	-5.65537	-0.487147	-0.863455	-4.10657	-3.78239	-4.50583	0.101792	-2.14744	0.0828373	-4.44654	-0.0699182	-0.481852	5.79317	-3.3505	-2.27536	-0.104263	-0.466256	-2.20894	-3.61001	7.23158	8.66551	-0.0757878	-2.39424	1.15372
Cellular Anti Apoptosis Pathway (Depolarization)	0.478446	0.454673	-0.728554	0.54092	2.47359	2.26857	1.72517	2.52315	2.12137	1.43045	2.73693	-0.402868	0.436999	0.417254	1.45684	0.832576	2.7687	1.87139	1.53375	0.641514	0.168945	-0.786496	-0.513983	1.68094	0.893524	1.27743	0.489263	-0.425011	0.582693	4.06194	0.601054	0	0.747378	0.410582	0.408759	1.03444	1.34162	2.00582	2.30201	1.05255	2.11133	0.945984	0.178101	0.468949	-0.845938	0	2.47078	1.6057	0
Chemokine Main Pathway	47.517	36.8733	44.1857	100.935	60.8408	45.0479	48.6487	51.0052	50.2019	69.2539	86.3886	65.9855	74.6011	77.28	90.6529	110.34	69.8357	88.8547	37.7567	89.7286	99.4134	57.9072	97.2755	57.0098	99.6871	90.6562	76.6795	35.3153	71.1611	31.7536	112.993	35.0706	33.4229	34.1121	40.0236	51.3538	52.5598	14.5865	47.0639	79.4471	41.6933	36.6845	63.1138	51.057	12.6318	12.8807	31.0681	57.7763	51.9495
Chemokine Pathway (Cell Activation)	1.99515	-1.36622	2.3934	2.0643	5.30969	2.13339	3.18209	2.12906	3.99635	7.82608	7.41594	6.77034	10.5133	8.07643	8.07666	8.82477	4.4324	4.44858	-0.0393535	1.67504	6.84952	4.2558	1.29096	0.0250928	9.31047	3.28679	1.02633	-2.48645	6.44809	-2.21525	0.309988	-2.07441	-2.18135	-1.70405	0.747165	-1.85415	-0.302903	0.378803	2.84747	-3.09036	-1.15087	1.16468	4.65838	-0.0916287	7.22822	9.4491	1.98648	2.25778	-2.92736
Chemokine Pathway (Gene Expression, Apoptosis)	-1.02577	-6.17963	-4.12886	-2.45701	3.36167	6.36224	1.97343	-2.41821	-1.40548	-0.309361	0.889378	-2.51443	-0.558254	-5.35974	2.31508	0.135236	-2.73107	-2.24239	-4.83172	-3.35195	0.00686306	-1.87398	-0.696521	-4.83935	-1.85504	-0.268854	-1.73914	-6.26408	-1.61581	-2.23107	0.483101	-3.62136	-1.57457	0.139549	1.30962	-5.96454	-6.57417	-1.30036	0.817601	0.672171	-2.78647	-2.66898	-1.63251	0.453042	-3.96798	-2.6149	-4.64049	-3.78545	5.12128
Chemokine Pathway (Internalization, Degradation, Recycling)	3.82402	1.5713	1.15064	8.66684	6.57608	6.98648	8.034	4.18546	3.90279	6.53679	6.11299	3.78486	7.35985	9.00882	8.50466	7.24387	8.42146	9.21415	4.71777	9.81387	7.86	5.59258	11.9763	4.71567	8.19522	8.88636	6.54896	6.0211	5.70897	2.13428	7.60669	0.110545	1.38193	3.05098	2.56699	6.81295	5.30363	2.73016	11.9677	7.95987	3.68415	2.36362	4.5307	6.7404	0.712069	1.82224	2.8967	9.31605	2.6285
Chromatin Main Pathway	1.07467	3.28108	3.04686	-4.93778	-2.683	-2.91768	4.41532	2.81627	-1.21138	-2.32604	1.59718	-1.23864	-4.66321	-7.93812	-0.888629	-1.78725	2.1667	-1.7313	9.1436	-5.6839	-5.02937	-4.42727	-4.55003	3.38928	-3.87499	-0.734618	-1.51545	2.45507	-0.152286	0.444426	-0.729604	4.25046	-4.09626	-0.0877203	-0.196819	-0.659029	1.1551	-5.2037	1.21729	-3.1138	3.43578	4.23683	-2.54895	-5.18255	2.60476	4.70105	1.60401	0.251917	-1.01921
Chromatin Pathway (Octamer Sliding)	1.07467	3.25338	2.59604	-2.63873	-1.37209	-0.78626	5.09302	2.81627	-0.478674	-0.336883	2.13501	-0.744149	-2.92405	-5.3177	0.0796948	-0.113312	3.64666	-0.383947	10.2794	-3.7173	-3.21847	-2.47272	-2.3394	4.80368	-3.057	-0.211155	-0.638663	3.44833	-0.152286	1.42412	-0.729604	4.25046	-3.27394	2.42504	1.48845	-0.659029	1.1551	-2.4037	4.40412	-0.414109	4.00884	4.23683	-2.1427	-2.5126	3.44663	5.52995	1.60401	2.4119	-1.01921
Chromatin Pathway (Octamer Transfer)	1.07467	3.28108	3.04686	-4.93778	-2.683	-2.91768	4.41532	2.81627	-1.21138	-2.32604	1.59718	-1.23864	-4.66321	-7.93812	-0.888629	-1.78725	2.1667	-1.7313	9.1436	-5.6839	-5.02937	-4.42727	-4.55003	3.38928	-3.87499	-0.734618	-1.51545	2.45507	-0.152286	0.444426	-0.729604	4.25046	-4.09626	-0.0877203	-0.196819	-0.659029	1.1551	-5.2037	1.21729	-3.1138	3.43578	4.23683	-2.54895	-5.18255	2.60476	4.70105	1.60401	0.251917	-1.01921
Circadian Main Pathway	1.1072	2.66011	-1.62519	5.23271	6.08648	1.38869	1.87062	-0.351364	4.72024	2.55567	5.20597	5.6417	4.88179	2.34609	2.00702	7.30772	3.14813	4.37703	-1.54179	2.56368	4.8206	5.44852	4.29183	3.90384	3.60495	3.65091	1.44615	3.75528	5.86176	3.97058	1.74095	-0.475599	-1.4809	3.63916	2.1124	-1.20361	-2.99363	-1.00354	6.56638	2.34903	0.222612	1.08956	0.405716	0.687114	1.82696	0.772941	1.91728	0.884617	1.62181
CREB Main Pathway	61.5783	41.816	59.3051	79.903	55.1008	62.5589	62.3106	69.8531	60.3347	83.0029	77.811	73.358	77.0698	76.4144	92.6536	81.4211	84.7559	84.619	64.8443	53.1235	82.1876	59.4735	87.7478	85.0283	58.4227	64.3381	68.015	36.7344	65.1717	53.4333	77.5547	59.2606	19.372	45.5724	45.5906	31.911	28.0027	65.8182	81.6858	71.6283	39.6212	27.7789	45.3839	88.0481	52.7769	58.6008	14.2559	95.7943	29.1798
CREB Pathway (Gene Expression Pathway)	2.33658	-0.324824	4.08058	1.47862	2.71088	2.14289	6.39598	4.91355	4.54413	6.7093	5.02349	5.15547	2.01734	-0.692555	6.80332	3.24439	3.49587	6.37271	3.98532	1.75021	4.72059	2.55059	7.52333	2.67932	3.59094	7.2868	7.06878	0.914809	6.3721	2.36593	9.22186	8.16928	2.99269	5.40727	7.93887	3.91562	3.96255	3.2235	3.22707	-0.372909	4.3649	3.29955	3.35439	6.01129	6.89744	8.68405	2.84885	2.62296	2.70581
Cytokine Main Pathway	2.20966	1.93257	3.23383	5.60289	4.84096	5.75115	2.25787	3.07772	3.13062	5.65381	4.02936	3.92828	5.2135	9.09752	8.8495	5.22539	4.00837	6.63599	6.37651	5.88602	9.28972	6.50259	4.46995	5.22991	9.47131	6.8585	6.2949	12.6731	5.75025	3.63727	10.2695	3.28996	0.738377	2.88814	1.67553	5.29691	4.40274	6.77179	4.53794	6.39341	0.736412	1.20658	3.19163	4.19675	1.59608	0	0.868009	7.20809	5.79221
DDR pathway Apoptosis	-8.20086	-9.9908	-8.09109	-11.6761	-9.4925	-13.7626	-9.84292	-10.0202	-9.22927	-9.61677	-9.32184	-8.59663	-13.0668	-17.0823	-9.59317	-11.2552	-10.5339	-10.0601	-10.9342	-13.8482	-12.2781	-12.1554	-15.8556	-13.903	-13.0908	-10.3363	-12.1558	-9.07516	-9.44064	-11.6429	-10.1922	-14.8235	-10.8086	-8.2766	-8.22829	-8.85777	-9.52199	-11.3684	-8.15853	-8.35785	-6.60098	-8.74066	-9.67616	-11.4294	-11.7129	-11.7794	-9.39214	-5.67975	-13.9045
DDR Main pathway	-4.73829	-4.90633	-5.42833	-8.0547	-4.80535	-6.75918	-4.03627	-5.53817	-3.56058	-4.38748	-4.86812	-3.32377	-7.99369	-11.5407	-3.77102	-5.68997	-6.98219	-5.43161	-6.07522	-8.38968	-8.39389	-7.76727	-8.38006	-7.87439	-6.18929	-5.25299	-6.73922	-5.73941	-4.55072	-6.35097	-4.52235	-8.49925	-5.13559	-4.57422	-3.57517	-6.26251	-5.4289	-7.75767	-2.98551	-5.85325	-4.48351	-4.7267	-4.27323	-8.7866	-10.1719	-9.33859	-4.59388	-6.53776	-7.9776
DNA Repair Mechanisms Pathway	-16.9185	0.493585	-9.93421	-15.2035	-33.3254	-17.0168	-9.77524	-21.2584	-9.13309	-22.9518	-24.4938	-17.8992	-30.8131	-29.7795	-27.1823	-32.4177	-20.388	-21.3376	4.4554	-20.8839	-19.823	-24.1233	-36.6047	-4.61742	-29.0246	-28.9308	-21.6164	-9.48362	-23.9011	-19.6556	-30.782	-15.7728	6.36671	-7.35602	-5.63709	-12.9102	-16.7744	8.44812	2.81824	-3.04288	-5.96016	0.870234	-20.3066	-16.4381	-10.9149	-2.03759	-5.51092	-3.55942	-21.1713
EGFR Main Pathway	15.2919	14.2762	7.07591	2.62216	8.86261	17.6501	20.3444	12.0429	12.9461	20.1352	22.7889	21.922	1.29709	-2.22448	16.9706	32.1908	6.94936	18.9481	14.9563	14.9648	18.4024	7.61953	20.2723	14.7504	14.8469	10.3171	16.2764	-4.66212	13.6077	5.93845	27.4279	21.7126	25.0735	1.13299	4.4904	3.57142	6.20879	11.0662	-9.68298	1.21841	1.29265	-1.75735	9.43751	15.4303	-10.8791	-1.62322	15.8773	-8.47227	15.2219
ErbB Family Main Pathway	12.1347	11.1508	9.14914	8.2067	15.7286	23.3162	17.0415	12.8501	9.03163	17.1661	19.4804	21.0471	12.6489	13.53	30.9344	23.501	15.9439	19.8025	13.2123	10.4293	20.7762	14.3515	11.9055	17.1232	12.5412	12.6325	10.6372	6.97408	9.27031	16.5298	19.1979	13.5206	10.1306	15.8118	15.7902	-1.72104	-2.98585	16.0618	14.5199	13.7617	3.70404	1.14037	3.23312	10.8808	1.86803	2.31903	6.4171	8.24909	12.1488
ErbB Family Pathway (Anti-Apoptosis)	1.62326	1.91195	1.67069	3.09258	1.30128	2.77539	2.79655	3.44335	1.85559	3.05105	2.18863	3.40404	0.618787	3.60164	2.5587	1.78327	3.4305	1.24718	4.91703	2.25198	0.263918	1.43822	2.5156	4.58056	1.37165	2.84443	3.06447	4.35773	2.34873	3.98386	1.12565	2.88673	0.160601	1.84394	3.43665	0.694388	1.02912	1.13322	4.65485	0.591256	1.72953	1.49281	1.58861	1.85566	1.9354	2.34922	2.44006	1.23204	2.49855
ERK Signaling Main Pathway	166.967	101.199	168.707	261.564	175.903	135.374	173.172	185.428	154.21	227.183	224.508	200.709	213.786	234.672	242.33	249.226	223.702	226.859	160.485	196.131	254.121	185.75	268.19	207.331	215.292	203.342	201.417	127.291	202.442	145.082	250.061	112.718	60.9452	79.0932	89.3855	148.617	149.982	97.9177	129.939	223.482	131.704	120.016	187.342	207.856	123.583	126.499	52.2915	245.12	81.0103
Erythropoeitin Main Pathway	33.1095	22.81	38.6976	25.7967	38.6941	49.1329	43.1905	34.4829	31.7197	35.8566	40.8277	36.4898	26.9654	21.7863	48.2364	42.1302	46.5714	41.3914	41.0588	34.9996	29.8876	31.0498	37.2164	36.9718	33.8938	44.884	38.2084	23.8863	31.6861	31.5283	50.9252	44.5083	38.6522	42.2214	48.185	18.0193	14.6023	23.3308	34.5669	17.2004	16.2569	13.3803	26.1948	38.0259	2.06833	13.5965	23.4283	29.5489	45.2759
Estrogen Main Pathway	49.417	23.7277	50.8357	71.4233	53.3397	48.0828	57.5731	67.5329	53.8614	79.2232	64.1291	69.5926	72.6856	61.8453	84.8932	78.3603	77.6953	77.6495	60.896	46.8501	78.9177	56.0593	74.3398	70.807	47.5185	53.8249	58.8167	29.6845	52.8588	46.6098	70.5459	36.4778	21.0723	35.9782	43.4295	12.3792	19.7516	35.4895	55.4944	48.2303	18.6989	18.3336	38.1727	63.4555	31.2189	42.8965	12.0663	75.1115	22.1876
Fas Signaling Pathway (Negative)	-2.50417	-9.06228	-3.78236	-9.33313	-9.85185	-10.1771	-7.31097	-6.03501	-9.84484	-7.82804	-6.82578	-10.6112	-9.67069	-14.6894	-8.21956	-10.2738	-12.8875	-7.73644	-12.6426	-11.0697	-12.0587	-12.2647	-7.84396	-10.0359	-6.97601	-3.7652	-6.257	-7.22736	-8.0361	-11.3996	-6.97352	-4.13214	-1.49738	-6.46073	-3.76032	-5.74143	-5.40276	-15.1937	-10.507	1.28108	-6.89214	-6.04433	-15.7213	-12.0444	-13.0494	-12.3593	-9.14765	-3.12866	-7.371
Fas Signaling Pathway (Positive)	4.81039	1.60326	3.22497	8.50648	3.59513	0.626424	5.75728	3.06577	5.1809	5.35675	7.80257	6.4402	6.95676	2.34824	6.40355	5.94891	3.47128	4.75742	4.73829	4.69687	7.89098	8.25874	8.68457	1.50619	4.97507	7.0287	2.59812	-0.604652	4.66762	3.43366	10.9942	3.58285	4.71397	2.84194	2.05395	5.78432	5.90399	4.70181	0.988379	2.49734	3.57135	2.22567	5.72378	0.971975	1.15572	4.21781	2.91626	1.2999	5.25731
FLT3 Main Pathway	10.782	8.02133	11.0544	14.3807	12.6932	23.7914	10.9013	12.2041	8.53607	14.0275	20.5431	11.6031	10.9936	11.6508	18.2661	19.9314	16.8463	13.1812	11.949	13.1429	12.3037	11.5236	16.8675	6.9153	12.3662	18.6099	16.4262	7.35867	9.16708	9.67125	23.5759	13.3713	7.44269	8.99857	10.922	5.93456	5.3586	13.6491	13.5435	3.69058	6.04317	6.15151	8.71892	11.695	5.23424	4.79574	5.21971	11.4679	20.0793
G-protein Pathway (Ras family GTPases)	9.52418	7.28073	9.9323	9.22817	9.10749	9.55805	11.6249	11.7292	7.91988	9.71415	11.5231	10.2257	7.16499	6.72106	13.2743	7.10199	11.583	8.10086	13.3906	8.14349	7.28538	5.85671	8.23985	10.52	8.33599	10.5039	8.00541	10.5645	8.80861	11.8243	8.56476	10.1964	9.84978	9.43122	10.4522	9.11072	8.82694	10.6589	3.17027	6.5504	7.89709	5.42768	5.96995	8.97883	9.00562	10.8756	8.19255	7.63617	10.1964
Glucocorticoid Receptor Main Pathway	36.6174	38.2845	45.161	93.3023	54.2881	20.1832	35.6142	50.8007	49.5499	50.0944	74.4223	50.7143	65.7967	73.3127	81.6371	94.865	60.7989	80.6203	59.1157	72.3794	80.5941	47.9192	70.8184	50.3412	79.0676	89.4928	69.5299	41.0198	66.5349	16.2747	102.246	29.2803	24.0236	45.3906	43.6561	42.3157	51.3552	14.9586	36.1803	62.3103	42.6801	39.8546	42.6417	36.601	15.4933	14.1625	28.4206	54.197	54.2656
Glucocorticoid Receptor Pathway (Cell cycle arrest)	1.98299	-0.417598	2.39408	5.37961	5.91217	4.01037	2.4616	2.65035	3.77601	5.43652	5.40762	5.05183	6.36678	3.94676	7.55716	7.35927	4.77677	5.56085	1.05783	3.46091	3.8312	4.58997	3.76239	1.45537	4.34805	5.88702	4.0601	3.24699	5.90436	3.41417	5.07995	2.79042	1.67519	3.63161	3.96626	3.25976	2.84898	-0.618105	3.62498	2.00889	3.2478	3.18307	5.13491	3.80475	1.4309	1.43955	1.40774	4.51537	2.4087
Glucocorticoid Receptor Pathway (Cell cycle progression)	0	-0.643936	0.49431	0.388825	0.420993	0.0707923	0	-0.314189	0.427197	0.909608	1.1453	1.2069	0.245998	0.357574	1.37211	1.69709	0.967755	1.09925	0	1.13603	0.416686	0.187079	0.747796	1.0421	0.556754	0.658789	0	-0.0119069	1.00503	-0.113879	1.32479	0	0	-0.973323	-0.753021	0.79504	1.52399	0.476668	-2.65057	1.4128	-0.848628	-0.842861	0.633282	1.18032	0.593573	0.548064	-0.424862	-0.873604	0.605742
Glucocorticoid Receptor Pathway (Gene expression)	-8.47506	-1.67082	-5.71789	-15.632	-13.4379	-15.1897	-2.38207	-1.79826	-6.60012	-17.4958	-12.536	-11.5223	-13.1012	-20.9838	-10.9564	-14.986	-8.94186	-14.4956	10.2543	-18.9098	-14.1463	-17.9818	-17.5466	-1.16918	-13.2096	-6.6706	-10.3204	0.105519	-12.7864	-12.634	-8.89011	-3.62027	-8.20858	3.92229	1.64225	-7.24285	-1.4779	-13.1936	-4.62735	-15.8663	-1.50599	0.324797	-16.5073	-20.9895	-3.20355	1.20938	-8.67531	-12.3389	-6.46163
Glucocorticoid Receptor Pathway (Inflammatory cytokines)	42.84	36.2359	41.5636	103.84	57.1614	31.79	31.5867	46.6544	49.6917	58.0522	75.6313	52.9235	71.2436	92.1898	80.0628	98.2451	64.6058	84.6407	42.5354	82.4526	89.4936	62.0529	84.1676	47.9003	89.9868	86.9119	72.7046	39.8991	68.681	30.3029	100.03	26.4841	25.3427	37.8696	36.2906	47.4838	47.9424	27.3978	42.3347	67.9268	36.1695	31.8505	50.0483	49.0553	13.9227	7.26957	32.8518	62.0249	50.4938
Glucocorticoid Receptor Pathway (SMAD signaling)	-3.72655	-0.241307	-0.258985	-0.408047	0.71644	-2.7849	1.93879	0.670965	0.566507	-0.128665	2.33775	-0.407852	-0.831386	-2.30347	2.21761	1.47609	-2.26691	2.21372	-1.46354	2.70899	1.04735	-2.126	-0.417908	-3.18861	-2.68614	1.44729	0.334952	-1.31251	1.16881	-2.93405	0.980326	0.812918	1.80973	-0.521268	0.729458	-2.97714	-1.88773	-1.93232	1.0065	6.64884	3.76086	2.99726	0.34502	-2.52062	-0.641502	0.443605	0.670299	3.0735	0.776637
GPCR Main Pathway	71.2698	43.7573	64.5628	98.7441	71.6605	75.6792	76.2463	80.5383	70.6821	102.339	105.515	96.7074	90.8163	85.5048	124.979	114.053	106.137	104.83	75.3393	69.5014	107.894	76.8202	107.969	93.8572	76.3157	77.0974	77.5909	44.135	71.8819	64.9824	102.234	61.6501	24.8041	44.6897	45.6166	36.1973	36.3928	58.9215	78.2537	60.4468	34.4044	24.5702	59.8813	90.7749	58.8559	68.4003	33.5246	99.5618	34.055
GPCR Pathway (Gene expression)	10.2811	12.7247	13.2579	13.2443	7.49996	10.1931	12.7353	9.855	10.2097	12.7395	22.0001	18.1036	13.9498	5.65394	29.9416	26.8578	14.6416	20.4014	17.1662	17.3316	17.6894	19.1268	18.3649	14.3212	16.272	16.5869	12.255	7.46129	10.4354	6.25408	25.2361	11.94	6.98957	9.23741	11.0592	16.3436	15.8189	10.4078	14.4341	2.70071	11.4611	8.21014	17.3172	8.3341	1.6691	4.04309	16.3163	4.70551	13.605
Growth Hormone Main Pathway	10.8861	14.7703	7.21669	12.3922	14.5708	18.8712	11.8536	16.223	10.5686	20.433	21.5636	22.0537	18.2053	12.9783	19.5498	22.2643	21.6923	20.2663	16.988	10.1836	15.7422	17.777	14.3843	16.5658	12.5646	19.1678	15.1757	17.8781	16.5681	12.5526	23.7418	14.9064	9.21061	11.3335	13.9228	10.4669	9.1565	21.4927	10.3086	-0.154899	1.46058	1.86532	12.3266	17.0391	4.0288	7.27883	7.26264	13.0134	12.5175
Growth Hormone Pathway (Cell survival)	0.623595	0.274427	-0.711089	0.358267	1.18124	0.159939	0.289434	0.990421	1.344	2.40886	0.24304	2.06992	0.292807	1.66049	0.0122404	0.0295768	1.89949	2.40653	0.85547	0.448397	-0.324262	0.703527	0.764781	2.0956	-0.317139	0.123834	0.547766	1.82312	-0.00933195	1.21872	1.16403	-0.186863	-0.232459	-0.652602	-0.483021	-0.368794	-0.391075	-1.0768	3.10071	-1.19041	-0.601302	-0.516595	2.08616	2.755	-0.00453799	0.468475	0.667908	0.847183	-0.675003
Growth Hormone Pathway (Gene expression)	9.93795	4.78076	7.5265	12.3062	10.4662	14.6898	8.12233	12.3063	6.09273	13.1513	18.2999	16.3039	17.5759	8.12031	20.2636	20.8248	13.6477	14.177	10.5108	11.5616	14.1496	14.1533	15.8353	8.53633	10.6184	15.9615	12.93	12.176	13.0491	8.95001	20.1551	7.97006	3.8077	5.48675	7.31262	6.49368	6.84596	19.3448	7.07625	1.38135	1.92448	3.58892	10.1991	10.5177	4.61131	5.52814	4.1156	8.36277	13.4703
Growth Hormone Pathway (Glucose uptake)	10.8861	14.7703	7.21669	12.3922	14.5708	18.8712	11.8536	16.223	10.5686	20.433	21.5636	22.0537	18.2053	12.9783	19.5498	22.2643	21.6923	20.2663	16.988	10.1836	15.7422	17.777	14.3843	16.5658	12.5646	19.1678	15.1757	17.8781	16.5681	12.5526	23.7418	14.9064	9.21061	11.3335	13.9228	10.4669	9.1565	21.4927	10.3086	-0.154899	1.46058	1.86532	12.3266	17.0391	4.0288	7.27883	7.26264	13.0134	12.5175
Growth Hormone Pathway (Protein synthesis)	1.73255	1.24245	0.431297	1.1093	1.18124	0.993014	1.45086	1.70592	2.27129	3.07099	1.26642	2.96184	1.27136	1.66049	1.06596	0.723283	1.89949	3.56201	1.74284	1.4594	0.831221	1.80157	1.92026	3.01522	0.772077	1.14862	1.69691	1.82312	1.05189	1.84124	2.38313	1.25978	0.98776	0.492293	0.414107	1.01169	1.02492	0	3.10071	-0.224213	0.496449	0.961862	3.55503	3.9605	0.700125	0.984139	1.84775	1.97938	-0.675003
GSK3 Main Pathway	38.5097	30.4533	64.9677	81.1651	64.5675	51.7898	49.2406	56.0217	46.7929	101.139	79.1929	91.4759	78.7326	77.0873	91.2862	81.2112	96.839	80.1237	54.2272	34.9226	80.8221	68.2907	67.8657	82.1191	45.5936	40.7645	56.6222	35.5856	66.3062	61.1416	55.0638	39.3654	-2.17499	11.7395	17.8595	9.2153	6.87741	63.0054	85.3013	45.6276	11.6591	11.3773	41.0416	60.4771	48.7663	57.4049	5.35767	91.5173	-4.02445
GSK3 Pathway (Degradation)	-7.65693	17.7132	8.55138	7.98903	2.48944	8.82483	6.40575	0.054534	7.24011	19.6906	11.524	19.7256	1.13705	13.1263	4.17139	2.05433	17.0214	7.63896	10.5148	-1.78599	3.58363	10.5742	-2.87461	22.5286	-0.104586	-11.6957	4.6436	19.9144	5.42639	9.0486	-5.14335	12.1889	11.2569	1.82936	3.2498	3.27986	6.96874	23.977	30.7358	5.57713	9.88981	9.05162	7.44928	6.13522	12.3321	9.72743	10.2794	10.663	-6.2623
GSK3 Pathway (Gene expression)	-4.23252	-5.24564	1.33364	-7.93941	-0.590865	-1.29035	-3.3003	-5.87574	-4.78154	0.585833	-2.7429	-2.9339	-10.678	-13.371	-7.1317	-6.81978	-3.18993	-2.54315	-2.91367	-6.86527	-6.61713	-6.39447	-6.63135	-4.04891	-7.07168	-3.00989	-2.04275	-5.29834	-5.46197	-6.63197	-4.04505	0.468568	-3.59552	-3.8344	-3.14156	-8.38319	-9.34737	-2.968	-0.937956	-5.06816	-7.12651	-5.48571	-4.48065	-2.45598	0.455229	2.41014	-3.10635	-2.97478	-1.62325
GSK3 Pathway (Translation)	1.2167	2.81811	-1.50497	-3.97941	-1.68661	2.6405	1.55599	-0.246507	0.363168	-0.290641	-0.980338	-0.520765	-3.98727	-4.66678	0.496116	-1.95935	-0.809576	0.0197335	-2.97474	-0.16558	2.16985	-1.85888	0.537787	0.380382	-0.539482	-0.169538	0.545606	-1.18585	-1.94489	-2.35756	-3.14411	3.95903	1.88433	2.45774	4.32283	-1.29244	-4.41817	3.72961	1.3645	-0.5613	0.966688	-0.231177	-1.15522	1.02841	-0.404524	1.28487	0.316342	2.89775	-2.20219
Hedgehog Main Pathway	-0.588353	-5.25346	-4.02752	-1.83019	-0.575915	-2.88572	-2.30947	-2.46884	-0.23144	1.38414	0.272678	0.671677	-2.38181	3.61218	-1.18837	0.337386	-2.79828	-2.0017	-5.00188	-0.247156	-2.07095	-2.27213	-2.04304	-0.263631	-2.2423	-0.710312	-2.8056	-0.0398474	-1.67357	-2.20247	0.722453	-6.4052	1.09849	-0.938114	-2.23079	0.278077	1.08436	1.17335	2.20965	1.02651	1.371	1.77459	-2.11067	1.91535	-0.520524	-1.17663	-2.01757	0.980897	4.85183
Hedgehog Pathway (Repression of Hh, BMP)	-0.0962996	-3.24655	-0.851531	-5.95853	2.40926	5.27646	-1.01144	-0.891694	1.69978	-3.29038	2.98644	-7.15495	-2.09868	-6.08352	2.13231	-6.58661	0.328287	-0.400494	-4.17047	-0.852944	-7.14762	-3.41759	1.48062	-2.30769	-2.44284	-1.24333	-1.42438	2.17956	-2.18242	0.437399	-5.81686	-5.54987	-4.28991	-3.02203	-2.93092	-5.43168	-3.44795	-4.63932	-1.13156	-5.62253	-8.65186	-7.61019	-11.3967	-2.08502	-5.55138	-7.05073	-7.99707	-0.358329	-2.46769
Hedgehog Pathway (Activation of BMP, Ptc, WNT)	-0.475421	0	0	0	1.03008	-0.489184	0	0	0	1.38629	0	0.882663	-0.605581	0	-0.43074	0	0	0	0.631873	0	0	0	0	1.30808	0	0	0	0	0	0.643948	0.464518	0	0.8416	1.11055	0	0	0	0	2.60828	-0.560087	0	0	0	0	0	0	0	0	0
HGF Main Pathway	-0.735751	-4.58633	0.378756	10.8145	-0.900703	2.88466	-2.74658	-1.50286	3.85488	10.5441	14.4206	8.82226	1.22366	3.88961	10.0386	15.6319	5.86963	6.94437	1.89278	4.4544	2.62868	-0.849674	15.6467	1.29925	8.65436	3.69012	2.67953	-4.48375	1.01328	0.152393	15.562	0.993556	6.44789	-3.06905	-2.88603	-10.3839	-5.62762	13.0903	-1.75956	16.6262	1.0683	-2.50717	2.7522	6.88066	-1.62392	7.18534	-6.38002	2.99868	11.7394
HGF Pathway (Anoikis)	1.44532	3.37581	0.546769	2.58545	-1.30886	3.99082	2.61634	2.48498	4.23961	4.25621	9.06197	8.82755	1.26814	1.76762	8.76031	10.4432	6.54992	5.73502	6.51728	2.45398	1.10674	1.87417	3.84031	9.19378	3.30098	2.99227	4.28831	4.85629	1.6633	2.97964	6.95771	3.83289	3.62185	2.87686	3.81342	-3.21443	-1.62182	-0.358961	7.34149	5.45544	-2.20807	-2.80698	2.18994	2.62611	-3.02202	-1.61007	5.31959	-1.36441	5.98559
HGF Pathway (Cell adhesion, cell mirgation)	1.08312	-2.60243	3.53012	13.4421	4.25821	-1.46748	-3.34401	-0.368379	2.42036	6.68263	5.75236	2.04264	6.16787	6.47972	3.15707	5.11892	5.61922	2.97425	0.669096	4.51395	3.38473	2.00115	10.572	-2.25408	9.49726	2.1156	0.793824	0.647775	4.47926	0.352252	4.86765	-0.751598	0.89444	-0.424877	-0.449097	-1.74497	-0.823338	9.74812	-4.86567	12.2205	7.74651	6.37539	3.04369	4.05805	7.89097	9.49329	-5.45467	8.97961	7.91318
HGF Pathway (Cell cycle progression)	-5.3124	-0.097456	-2.39539	-2.89114	-3.45564	-2.82905	-3.51594	-3.9895	-2.70615	-0.216488	0.842886	2.09998	-2.27365	-1.32346	3.21493	5.13902	0.685849	2.00669	-0.880156	-0.799777	-1.55786	-1.81219	-0.467815	3.17689	0.536996	-2.56131	-0.386449	-2.35536	-2.65034	-3.13027	2.07808	-0.982757	-1.82062	-4.01909	-2.45617	-2.91523	-0.619786	-2.36961	-1.53854	-1.68466	-5.16477	-5.76749	-0.568412	-3.58665	-3.99613	-2.92244	0.486839	-4.8076	-2.44486
HGF Pathway (Cell polarity, cell motility)	0.615635	0.682646	0	0.417572	0.928978	0.634439	0.612096	0.971042	0.713529	0.875481	0.648835	1.11072	0	0	0.606973	0.45615	0.597078	0.634258	0.941506	0.617756	0.722822	0.662125	0.650884	0.653959	0.58157	0.704358	0.966282	0.487865	0.620743	0.543549	0.551011	0.431065	0.620996	0.882432	0.955719	1.33484	1.13399	0.840694	0	0	0.914448	0.904869	0.451137	1.86183	0.64747	0.66517	0.811552	0.48252	0.620351
HGF Pathway (Cell scattering)	4.70529	5.25707	5.11144	3.86971	1.16196	5.2236	7.76307	7.29436	6.91099	4.32911	9.94664	8.49765	2.86414	3.01666	5.64629	5.31199	5.94527	4.41992	7.89277	2.19078	2.10373	3.22177	4.71472	4.77306	3.28009	6.57018	5.63448	6.76237	5.73379	6.42702	7.10381	7.7546	8.83593	6.39922	7.01987	-1.20486	0.988849	4.06135	7.96236	-0.570097	4.84506	4.25262	6.12842	6.14333	-0.193592	1.75873	7.17321	2.04176	9.12428
HGF Pathway (Cell survival)	4.70529	5.25707	5.11144	3.86971	1.16196	5.2236	7.76307	7.29436	6.91099	4.32911	9.94664	8.49765	2.86414	3.01666	5.64629	5.31199	5.94527	4.41992	7.89277	2.19078	2.10373	3.22177	4.71472	4.77306	3.28009	6.57018	5.63448	6.76237	5.73379	6.42702	7.10381	7.7546	8.83593	6.39922	7.01987	-1.20486	0.988849	4.06135	7.96236	-0.570097	4.84506	4.25262	6.12842	6.14333	-0.193592	1.75873	7.17321	2.04176	9.12428
HGF Pathway (IP3 pathway)	3.17808	3.94225	3.96962	3.28762	0.68685	3.58373	5.92913	6.27901	4.43178	2.55122	9.22348	7.5749	2.31272	2.54852	5.21418	5.31199	4.6367	4.41992	4.63902	1.29482	2.67998	2.74904	3.42378	2.15048	3.28009	5.51156	4.04382	4.53454	4.95955	5.46287	6.60347	4.37925	7.91247	5.25367	4.91797	-2.13312	-1.02451	3.71819	3.86596	-1.97048	1.90407	1.4315	3.24994	3.79137	-0.993791	0.00337739	3.91618	1.40324	7.15461
HGF Pathway (PKC pathway)	-1.25769	-0.300082	-1.16856	-1.02355	-1.23715	-1.20089	-1.18777	-1.30283	-1.19676	-1.26528	-0.557707	-1.25431	-0.845593	-0.240378	-1.23051	-0.711766	-1.26768	-0.676544	-0.936681	-1.09525	0	-1.28818	-0.697038	-1.15475	-0.676876	-0.678721	-0.826364	-1.18193	-1.75715	-1.29243	0	-0.852454	-1.08691	0	0	-1.75409	-1.81667	-0.0629616	-0.0902398	0.0496177	-1.55105	-1.52345	-1.76671	-1.34297	-0.977317	-1.00505	-1.18774	-1.15319	-1.80388
HIF1-Alpha Main Pathway	-4.6282	-5.02472	-6.02902	-6.80197	-5.22081	-4.40689	2.6883	-2.45811	-1.06477	-3.74059	-3.55362	-9.22512	-4.30564	-4.47683	4.61953	-1.21244	-8.57184	0.91669	-6.38035	1.79375	-7.21098	-9.82716	-3.18675	-2.8674	-6.14097	0.732798	-1.938	-3.91588	-4.85024	-5.95316	0.54084	-5.14924	-7.54887	2.58946	6.38462	-2.19985	-1.30059	-4.43959	1.70203	9.46959	1.53444	-0.979493	2.6456	-8.18278	-10.8307	-9.25111	1.21031	4.50049	1.33158
HIF1Alpha Pathway (Gene expression)	-1.58664	-2.84011	0.103497	-2.87284	-1.66125	-2.01627	3.28688	-0.731071	1.21574	0.217152	0.38007	1.89107	-3.31951	-5.07553	1.39132	0.970935	-3.12481	0.391462	-1.27893	0.247613	-1.31965	-1.42342	-1.50708	2.28235	-1.67585	1.54129	-1.27805	-1.9479	0.466739	-2.09323	2.38383	0.261961	-1.28224	-1.28026	1.17267	-1.10402	0.504233	0.491586	-1.70438	-1.41774	-1.34036	-0.421861	0.0166863	-1.08296	-0.971137	0.893119	0.652139	-3.86755	-0.461377
HIF1Alpha Pathway (HIF1alpha degradation)	0.800401	-1.22559	-2.02129	-2.23435	-4.79188	-2.97327	2.83855	-0.753676	0.968334	-3.35121	-1.26462	-4.98409	0.197489	-2.36843	0.8339	-0.458246	-5.76063	0.129035	-2.45467	1.30429	-2.03649	-3.10323	0.450625	-5.15995	1.7794	2.69241	0.345643	-4.10106	-0.17009	-1.12674	2.8665	-1.80541	0.324941	0.317311	0.577108	1.23071	2.47063	-2.46951	-3.81737	-3.20826	1.3247	-0.0907365	3.26861	-2.10729	-5.9275	-5.29777	0.759203	-1.32944	1.05758
HIF1Alpha Pathway (NOS pathway)	-0.649164	-0.92021	0.561835	0.573904	0.143367	-1.07005	2.61764	-0.038545	0.775892	3.01443	1.44293	2.73258	-0.423766	-0.745298	1.97801	2.48276	0.635118	2.7134	1.10132	0.772283	0.10768	0.124464	0.439964	5.45476	0.0394177	1.54129	0.719905	0.63185	0.466739	0.473269	2.99397	1.79446	-0.170029	2.0131	3.72457	0.344297	1.68913	1.64499	1.06416	1.20583	-0.342152	-0.421861	1.29665	0.675617	1.45742	2.40945	1.20483	0.273223	-0.461377
HIF1Alpha Pathway (p53 Hypoxia pathway)	0.314585	-1.3871	-2.74865	-2.23435	-4.79188	-3.43078	3.74135	-0.753676	0.968334	-2.81211	-1.98235	-4.77203	0.197489	-1.78767	0.8339	-0.447491	-5.19858	0.207481	-2.51371	1.30429	-2.16916	-2.62751	0.450625	-5.20459	1.18633	2.69241	0.897875	-3.80511	-0.876365	-1.12674	2.30158	-1.3312	0.814165	0.317311	0.577108	1.23071	2.47063	-2.04773	-3.81737	-3.20826	1.83565	0.574924	4.0743	-2.10729	-6.37992	-5.52605	1.34814	-1.32944	2.30627
HIF1Alpha Pathway (Pyruvate)	-2.63455	-2.16046	0.806123	-2.87284	-1.66125	-2.72539	4.01845	-0.731071	1.21574	0.217152	0.840947	1.89107	-3.31951	-5.07553	1.39132	0.970935	-2.71075	0.991203	-1.27893	0.813471	-1.31965	-1.42342	-1.99382	3.05579	-1.67585	1.54129	-1.27805	-1.40506	0.935992	-2.09323	2.38383	0.261961	-0.71719	-1.28026	1.17267	-1.60198	0.504233	1.00174	-1.03481	-0.407058	-0.528732	0.321308	0.0166863	-1.56137	-0.971137	0.893119	1.34706	-3.86755	0.610745
HIF1Alpha Pathway (VEGF pathway)	-4.08741	-2.61373	-3.24718	-2.64236	-3.33585	-4.01389	-1.79575	-2.78819	-1.80078	-0.717252	-2.45707	-2.2466	-4.80486	-5.15476	1.13104	-0.51939	-4.20517	-1.12726	-3.30664	-2.35524	-4.69218	-4.56701	-3.44799	1.74103	-4.45435	-2.3493	-3.42634	-1.94122	-3.53223	-3.76815	-1.91868	-2.62369	-3.92374	-2.11866	-1.19163	-2.80896	-2.0433	-1.34624	-1.88627	3.44661	-2.84325	-3.03593	-2.18369	-2.51169	-1.15429	0.25755	0.28856	-2.66434	-0.402133
Hypoxia pathway EMT 1	-4.58209	-8.98936	-4.02009	-5.66128	-6.89292	-5.24986	-4.89207	-3.99879	-4.58934	-3.20796	-4.75456	-2.76523	-7.06438	-4.65102	-1.76115	0.00169495	-3.95863	-2.22325	-6.17172	-4.37369	-3.44957	-6.73963	-0.862444	-2.60751	-5.77099	-5.28746	-5.52018	-5.12409	-7.53168	-4.17552	-4.43012	-5.99166	-5.99437	-10.2624	-10.7018	-7.43181	-6.47845	-1.53146	-9.99033	5.16808	-5.95287	-6.69443	-4.63071	-2.45271	-6.30316	-4.93588	-11.6436	0.0724215	-8.96378
Hypoxia pathway EMT 2	-4.58209	-8.98936	-4.02009	-5.66128	-6.89292	-5.24986	-4.89207	-3.99879	-4.58934	-3.20796	-4.75456	-2.76523	-7.06438	-4.65102	-1.76115	0.00169495	-3.95863	-2.22325	-6.17172	-4.37369	-3.44957	-6.73963	-0.862444	-2.60751	-5.77099	-5.28746	-5.52018	-5.12409	-7.53168	-4.17552	-4.43012	-5.99166	-5.99437	-10.2624	-10.7018	-7.43181	-6.47845	-1.53146	-9.99033	5.16808	-5.95287	-6.69443	-4.63071	-2.45271	-6.30316	-4.93588	-11.6436	0.0724215	-8.96378
Hypoxia pathway EMT 3	-4.58209	-8.98936	-4.02009	-5.66128	-6.89292	-5.24986	-4.89207	-3.99879	-4.58934	-3.20796	-4.75456	-2.76523	-7.06438	-4.65102	-1.76115	0.00169495	-3.95863	-2.22325	-6.17172	-4.37369	-3.44957	-6.73963	-0.862444	-2.60751	-5.77099	-5.28746	-5.52018	-5.12409	-7.53168	-4.17552	-4.43012	-5.99166	-5.99437	-10.2624	-10.7018	-7.43181	-6.47845	-1.53146	-9.99033	5.16808	-5.95287	-6.69443	-4.63071	-2.45271	-6.30316	-4.93588	-11.6436	0.0724215	-8.96378
Hypoxia pathway EMT 4	-4.58209	-8.98936	-4.02009	-5.66128	-6.89292	-5.24986	-4.89207	-3.99879	-4.58934	-3.20796	-4.75456	-2.76523	-7.06438	-4.65102	-1.76115	0.00169495	-3.95863	-2.22325	-6.17172	-4.37369	-3.44957	-6.73963	-0.862444	-2.60751	-5.77099	-5.28746	-5.52018	-5.12409	-7.53168	-4.17552	-4.43012	-5.99166	-5.99437	-10.2624	-10.7018	-7.43181	-6.47845	-1.53146	-9.99033	5.16808	-5.95287	-6.69443	-4.63071	-2.45271	-6.30316	-4.93588	-11.6436	0.0724215	-8.96378
IGF1R Main Pathway	21.6792	8.62969	8.62987	9.85803	12.2839	25.8721	19.2812	18.4389	18.6944	18.8948	23.3103	16.0821	4.72994	7.24805	17.8643	19.119	19.6239	15.9164	17.4442	15.0672	20.0647	15.6079	22.7291	22.983	13.4792	20.0764	7.55684	10.7941	13.5262	19.9494	18.6359	26.8675	17.1119	10.4838	12.3108	12.392	14.5189	17.5057	35.0261	17.7435	21.1532	14.4247	10.0484	25.0191	8.45164	10.7715	12.0214	14.0242	15.918
IGF1R Signaling Pathway (Cell survival)	16.6134	9.82502	14.9201	14.0657	10.7362	14.3795	16.8673	13.6759	18.6707	16.235	18.1947	15.4122	12.6062	9.53571	16.5054	17.8792	14.9331	12.26	14.9411	16.9592	12.4674	17.1437	17.2032	20.5424	13.8665	17.4749	13.4039	14.3273	16.2401	15.5477	17.4662	18.1044	10.2847	8.38112	12.1268	16.5077	18.6245	11.4255	17.6163	9.64048	16.5486	15.1919	19.0359	16.4637	12.6281	17.7208	18.0192	6.12321	15.3067
IGF1R Signaling Pathway (Glucose uptake)	0.234012	-0.266618	-0.136948	-0.996747	-0.868938	-0.354537	0.826692	-0.569752	1.18227	0.433834	-0.487684	-0.256952	-0.885491	-1.12375	-0.337299	-0.762188	-0.414637	-0.911934	1.35677	-0.695933	-1.91102	-0.709381	-1.21663	0.713771	-1.38848	-0.354993	-0.210012	0.787581	-0.241337	-0.350107	-0.43497	1.74029	-0.617793	-0.401569	0.659823	-0.595491	0.311027	-0.757587	1.24956	0.143037	0.732175	1.21323	1.89468	0.392907	-0.904184	0.472483	1.66008	-1.07737	1.01503
IGF1R Signaling Pathway (Glycogen synthesis)	-3.45943	-3.60255	-2.1868	-3.36777	-1.65754	-4.58459	-3.9718	-3.54836	-2.64017	-2.81384	-3.06134	-2.8326	-1.96335	-2.62454	-4.66671	-2.40154	-2.21764	-3.0699	-1.62341	-3.45869	-1.97682	-1.68073	-2.39651	-3.15345	-2.91489	-3.28972	-3.58922	-2.89893	-2.59304	-4.80599	-2.09263	-3.54687	-1.22022	-4.04623	-4.52602	-1.38048	-1.41599	-2.81285	-5.45048	-3.99988	-2.41627	-2.38526	-2.45945	-3.06548	-0.7907	-1.53136	-4.44618	-3.1607	-2.97313
IGF1R Signaling Pathway (IKB degradation)	9.29945	6.67538	7.63505	8.3259	5.54177	4.01822	6.27089	6.38933	7.56406	7.07774	9.75238	6.74501	7.14803	5.02714	10.0551	9.45468	9.82885	8.59187	11.4101	8.23597	5.23522	7.96673	10.3564	8.83277	7.97683	9.27634	7.46105	6.65221	7.95046	5.81643	8.93926	9.34331	4.89245	5.66253	6.24916	11.437	13.7843	4.05443	8.79646	8.33045	11.6061	10.3887	14.3511	6.84468	3.57915	4.2549	8.62639	4.00292	11.2353
IGF1R Signaling Pathway (Protein synthesis)	-3.67627	-7.42967	-6.64505	-7.6701	-4.27512	-5.60314	-6.34074	-6.51356	-6.43724	-8.81542	-7.73449	-5.91208	-5.87497	-8.86712	-7.17374	-5.48371	-6.27525	-6.54549	-4.74071	-6.10852	-4.4357	-7.46092	-6.21423	-5.97714	-6.9897	-5.50585	-8.23584	-8.56786	-7.11605	-7.15318	-6.42757	-5.23391	-4.88247	-4.61067	-4.85196	-3.95323	-6.7341	-6.21527	-7.61888	-4.54412	-4.6484	-4.04211	-9.65384	-8.857	-5.05899	-5.76576	-8.08738	-4.72281	-6.85739
IL-10 Main Pathway	11.0697	11.586	8.60837	17.3929	10.9363	12.1685	10.1352	12.8407	12.4427	16.5047	23.4574	17.1866	11.756	11.79	23.1594	21.1379	16.8018	20.2788	19.5643	14.6203	17.5255	12.8464	21.7219	9.49081	20.3152	16.2186	17.4876	13.2941	17.2172	10.901	21.9224	7.83988	7.0489	7.38242	8.1441	9.51971	8.88865	-2.0928	12.8412	10.8804	7.11814	6.50508	15.8969	9.33375	-5.07845	-3.91869	10.5678	10.2653	15.5862
IL-10 Pathway (Gene expression)	11.3283	6.31368	5.39635	10.5688	9.49345	7.71776	5.73754	7.42755	6.55581	12.875	14.5265	12.1547	11.1391	9.57188	14.063	16.5887	11.6456	13.6174	8.6875	8.64909	9.17265	9.65351	12.4725	5.57579	10.124	9.35013	9.41381	4.66826	11.5324	7.48219	11.8883	2.86456	3.28344	4.92882	5.38153	9.14192	8.95781	5.91041	6.6642	3.6584	4.15592	4.67093	13.4897	6.30274	4.12787	5.78281	6.92153	7.84553	9.87159
IL-10 Pathway (Stability determination)	2.40458	1.82242	2.16007	3.10373	1.55754	1.48013	2.02238	2.58131	2.71601	3.03599	2.24611	2.46661	2.44461	2.98717	2.25532	2.9596	1.55564	2.81169	1.73243	3.11252	1.96537	2.34681	2.41345	1.5393	2.58864	2.40207	2.2369	1.70234	2.22654	0.976437	2.71618	1.4192	2.4738	1.86911	1.7555	3.34094	2.87591	0.689076	1.48888	2.92846	1.73386	1.82529	5.81519	3.31876	1.13268	1.63145	3.01487	3.70123	2.29184
IL-10 Pathway (Translational modulation)	1.44608	2.15686	0.683407	5.01708	6.70599	6.96596	3.80752	2.69705	3.2332	7.71233	4.58929	4.36665	7.70286	5.84744	4.39478	6.31083	3.80815	5.36246	3.96814	4.01992	5.02727	5.07738	5.45512	0.745679	5.28392	5.03378	5.50554	1.69915	4.60373	2.02387	4.61839	0.937739	1.66814	2.85951	3.23882	3.56307	2.17748	2.02633	5.09887	1.74633	2.07414	1.90028	4.32828	4.18481	2.59626	1.58681	4.31428	6.99403	4.78895
IL-2 Main Pathway	38.363	58.3596	50.3506	63.7301	36.3042	38.8988	43.8901	47.7106	54.4155	44.349	71.4174	53.8707	60.7888	58.2559	69.5539	81.2453	60.3893	66.8716	47.5463	70.2142	63.952	59.3716	69.058	55.8206	64.6256	67.7769	45.6079	29.4665	43.5217	26.3384	88.0468	51.0757	51.3292	42.3817	43.731	45.3713	41.8299	18.4273	20.9661	38.6328	41.0032	35.9554	47.9749	51.4646	2.32823	13.6316	40.9153	59.0673	69.7935
IL-2 Pathway (Actin reorganization)	-2.26271	-2.8654	1.6757	0.0270538	-3.29386	-1.99263	-0.631287	-2.85535	-3.4393	-0.217797	-0.470554	-1.07087	-1.11213	-2.84277	0.307948	0.56853	-3.87932	0.460621	-4.8518	1.29033	3.0204	-2.31587	3.48519	-0.0515292	-1.36838	-1.6277	-1.27299	-5.18494	-0.738652	-3.18636	3.61017	-0.896828	-4.17703	-3.62309	-4.24267	-3.24487	-2.69168	1.36632	-0.525157	-1.49034	-1.66483	-0.404008	-0.33174	-3.16478	-4.17	-4.85491	-1.01107	-3.65498	-3.03247
IL-2 Pathway (Apoptosis)	3.17808	3.89475	5.12827	1.07419	-0.725945	1.63223	3.91653	4.47318	2.03047	1.69405	6.4154	6.05263	-0.643255	-0.927796	3.41881	2.59132	3.21047	3.25627	3.7008	-0.859586	0.973177	1.54112	3.49142	0.69508	0.757347	2.7169	3.11136	3.40836	3.82619	4.32778	3.41202	5.02953	3.51148	3.30414	3.54306	-1.10661	0.177171	2.63426	-2.14279	-2.77145	0.648681	-0.301596	3.16658	0.834911	-1.80125	-0.0996108	2.50177	-2.98131	4.72214
IL-2 Pathway (Apoptosis inhibition)	4.73875	4.39395	10.1175	7.34511	1.51404	3.55747	9.38751	7.67657	4.74476	6.19831	12.3483	8.54361	5.1879	2.50529	5.94143	7.32	6.3639	8.0687	5.99947	3.6413	6.81559	3.82741	9.14019	3.73418	6.05597	7.66791	6.44425	4.02638	6.96054	5.66779	10.9312	7.23043	7.30067	6.03181	6.42422	3.02886	3.37464	3.77349	2.92305	-0.0390344	4.09055	3.75615	5.81191	5.97073	-0.401039	0.930914	4.72329	2.91097	8.36086
IL-2 Pathway (Protein synthesis)	0.186223	-1.45983	3.14307	2.48918	-1.84052	0.0501848	0.320555	-0.949441	-2.63839	0.568896	0.59253	0.547582	1.1474	-1.09878	2.79626	3.05684	-1.39211	2.33836	-2.23418	3.06285	3.18413	-1.02369	4.99011	1.36749	0.632527	0.452225	0.134217	-3.33416	0.536761	-0.261914	4.65329	0.391481	-2.22123	-1.86409	-1.83165	-0.416335	-0.345202	-0.0456819	3.36674	-0.346319	1.72792	3.08763	1.48387	-2.3759	-1.00873	-1.69487	0.382157	-0.360279	0.268393
IL-6 Main Pathway	47.386	48.9241	49.5047	89.5184	53.3886	42.0862	34.8371	59.195	53.9463	57.64	69.8854	61.6418	67.9152	82.2028	85.9222	92.2679	59.8044	74.212	58.246	73.5349	79.7758	57.379	78.4091	50.1489	79.0393	85.2046	73.0894	47.9571	69.8066	38.9824	94.1307	27.9088	39.341	32.019	37.0805	65.3558	69.3072	33.9607	35.2068	91.2664	49.757	46.7443	60.1203	48.7877	26.4667	15.5368	32.8749	60.2889	57.474
ILK Main Pathway	129.944	56.4711	119.391	182.86	119.223	115.028	146.248	130.107	124.568	183.727	168.929	168.316	151.597	141.187	192.062	185.481	197.398	174.553	110.98	117.763	162.372	137.695	195.578	193.769	123.476	118.356	138.073	86.9948	147.944	122.563	147.789	86.3956	-5.37347	31.0011	38.4321	89.4329	83.4032	93.8461	105.127	153.787	66.1272	54.6357	129.585	157.432	92.7039	102.594	12.9456	202.89	21.2108
ILK Pathway (Apoptosis)	69.2698	26.7904	72.2416	87.2918	53.5519	52.3681	88.2192	62.3039	61.867	86.0439	90.5197	80.7196	57.396	58.3566	76.6445	68.7508	82.1865	70.9483	58.1904	48.6927	61.0533	66.5256	104.038	81.527	66.2308	59.5468	71.2472	42.2174	73.9	57.8917	72.8434	48.2944	2.60249	13.5382	14.6239	49.1373	48.7107	27.4521	15.1605	91.2438	52.0763	45.1928	87.0094	82.216	72.2852	81.8554	0.996746	94.3884	28.5331
ILK Pathway (Cell adhesion, cell motility, opsonization)	65.9599	22.1867	66.6032	83.5158	54.9664	48.6144	81.2079	59.3193	54.4525	81.4018	83.2565	73.321	56.1856	55.2181	71.5307	64.3798	74.7232	66.0386	51.9548	46.7956	61.4312	65.2366	100.879	75.4754	63.859	54.0175	67.1314	35.1872	68.7441	49.9678	69.3676	40.8477	-0.832237	7.68896	7.87116	49.0476	46.9792	24.0031	10.2368	88.488	46.9695	42.4332	81.0127	78.4916	71.1006	77.0971	-2.31657	93.1893	20.0857
ILK Pathway (Cell cycle proliferation)	69.7522	26.221	71.2578	87.6167	54.2404	50.1878	84.8089	64.5997	56.2908	83.7511	90.1314	79.5408	56.3616	57.2024	76.7133	67.6018	78.618	70.1365	54.8512	45.9473	62.9096	67.3604	103.594	76.9223	63.2014	58.6976	70.3831	38.0717	72.4135	56.2731	72.699	45.2006	0.935745	11.3619	11.8114	46.9145	45.2993	26.3967	9.50694	86.1051	47.6181	42.3742	83.0677	78.1188	69.5506	78.0132	-1.52043	93.0874	25.6757
ILK Pathway (Cell migration, retraction)	64.5251	22.0911	65.1552	83.6818	54.4125	47.5886	79.5241	58.3945	52.6584	79.9164	81.8801	72.0372	55.7199	54.6424	70.4234	63.3687	73.7628	65.0329	50.8237	45.3942	61.4312	64.5627	99.1523	73.3619	59.8441	53.4509	66.0989	33.5205	66.8203	49.9678	68.23	39.7537	-1.09658	7.68896	7.44616	49.0476	46.3238	23.5429	9.41767	87.2179	46.457	41.8555	79.2986	76.8814	69.7227	75.6271	-4.69836	93.1437	19.195
ILK Pathway (Cell motility)	88.4617	38.8464	84.4756	106.616	73.6637	73.146	101.023	77.4504	73.9652	106.788	108.871	99.777	72.5727	73.8508	101.005	86.9158	101.754	93.6955	66.9979	56.2293	83.4977	80.1175	124.411	99.1673	78.1271	74.8458	86.8083	54.3697	94.3758	86.8729	91.0609	64.4281	9.7751	27.0389	27.0666	65.5386	62.3866	62.2363	57.4395	97.673	61.6803	55.2586	96.3731	101.475	69.8697	77.6728	10.0371	111.289	39.3121
ILK Pathway (Cytoskeletal reorganization)	83.8227	29.595	74.1372	101.518	72.1734	68.3318	96.8209	75.0015	71.8091	103.697	102.479	90.7754	72.1047	65.5984	92.4991	85.6882	93.1015	90.1854	60.712	64.6356	80.8931	77.8395	122.467	91.8483	81.8634	69.6792	83.9109	43.2683	88.665	69.1248	88.4099	56.0539	7.56765	18.0827	17.4485	63.4081	59.6879	36.4816	25.8303	104.917	53.3998	47.5199	91.7686	97.9779	78.0821	84.618	6.52307	109.543	30.1596
ILK Pathway (G2-phase arrest)	69.7522	26.221	71.2578	87.6167	54.2404	50.1878	84.8089	64.5997	56.2908	83.7511	90.1314	79.5408	56.3616	57.2024	76.7133	67.6018	78.618	70.1365	54.8512	45.9473	62.9096	67.3604	103.594	76.9223	63.2014	58.6976	70.3831	38.0717	72.4135	56.2731	72.699	45.2006	0.935745	11.3619	11.8114	46.9145	45.2993	26.3967	9.50694	86.1051	47.6181	42.3742	83.0677	78.1188	69.5506	78.0132	-1.52043	93.0874	25.6757
ILK Pathway (Induced cell proliferation)	-2.90026	0.389921	-2.51727	0.456256	-1.86801	2.30441	7.00196	-0.0331737	3.56439	-2.75197	0.935574	-0.177476	-5.19489	-6.18666	0.313759	-1.13298	2.14088	0.505264	6.59503	0.576503	-3.14636	-0.561506	-1.4676	4.15902	-2.04501	0.925031	0.841927	4.85857	0.692537	-1.45964	-1.0789	2.19107	-0.0364812	1.02023	4.88404	-0.392606	0.807085	0.499136	2.5697	-0.0990959	3.3916	1.689	-0.891417	1.05434	-3.79549	-1.75657	3.08958	5.88095	-5.63094
ILK Pathway (Regulation of intermediate filaments)	65.9599	22.1867	66.6032	83.5158	54.9664	48.6144	81.2079	59.3193	54.4525	81.4018	83.2565	73.321	56.1856	55.2181	71.5307	64.3798	74.7232	66.0386	51.9548	46.7956	61.4312	65.2366	100.879	75.4754	63.859	54.0175	67.1314	35.1872	68.7441	49.9678	69.3676	40.8477	-0.832237	7.68896	7.87116	49.0476	46.9792	24.0031	10.2368	88.488	46.9695	42.4332	81.0127	78.4916	71.1006	77.0971	-2.31657	93.1893	20.0857
ILK Pathway (Regulation of junction assembly of desmosomes)	65.9599	21.7639	66.1407	83.5158	56.0432	49.3071	81.2079	59.3193	53.9619	82.3809	84.4764	74.5833	57.2787	55.2181	72.3993	65.1119	75.8112	66.466	48.2991	46.0212	62.0723	65.729	100.879	73.6276	64.3419	54.8289	67.782	36.197	69.552	50.664	70.0961	41.3908	-6.67776	6.32094	6.58416	43.6029	41.5565	18.1904	9.08178	82.4487	41.4436	36.7466	75.4268	72.4697	65.3424	71.613	-6.02825	88.4659	14.4541
ILK Pathway (Wound healing)	66.8649	23.2628	68.2179	83.9705	54.9664	49.6691	82.2867	60.1997	55.1224	82.5952	84.5584	74.272	56.1856	55.6424	71.5307	65.1817	75.5937	66.7475	53.3879	47.9675	61.8634	65.9373	102.419	77.0758	64.4963	54.7683	68.2403	36.1443	69.6889	50.7091	70.3597	41.9164	0.575109	8.71807	9.14612	50.4161	48.267	25.3558	11.2851	90.1859	48.4862	43.6074	81.6211	80.009	71.9422	77.9622	-1.86867	94.3273	21.127
Integrin SIgnaling Main Pathway	89.7156	30.2737	79.0037	104.59	73.1441	85.3427	106.75	82.5575	80.873	118.381	122.465	106.778	80.6872	62.5971	114.069	104.603	100.326	107.341	70.8667	73.6799	92.5162	79.9335	140.382	102.054	90.0183	78.3678	97.017	44.7296	97.011	70.7912	109.343	64.4939	29.042	29.3981	27.8586	60.1507	58.3358	51.2512	44.2241	114.173	68.6237	61.1012	95.3898	115.583	78.5431	86.7928	8.86976	124.322	37.927
Integrin SIgnaling Pathway (Cell survival)	7.12693	-1.08386	9.84638	22.2352	10.9726	16.0958	6.10669	11.4124	13.3122	20.0781	27.7184	16.7406	16.4497	9.24064	26.2284	19.0153	18.0487	17.6008	5.84059	13.6086	14.4018	10.4835	30.0575	5.34984	17.5074	16.1812	14.6972	2.14665	15.1	13.0844	23.1649	5.73345	6.87213	6.87408	5.73189	-8.19051	-2.64364	21.7647	11.1059	23.1109	9.95035	6.71282	6.95787	10.9485	0.0323672	8.84471	-6.42407	16.6666	17.4074
Integrin SIgnaling Pathway (Cytoskeleton contraction integrin modulation cell invasion and migration)	7.57805	8.00088	4.73044	9.60896	7.16952	6.58083	8.85374	7.53424	10.4421	12.2586	15.7268	15.1996	8.75173	5.45863	13.9345	18.676	11.722	15.0047	9.54904	9.17031	11.6689	9.7632	12.0366	12.4163	8.8369	7.24595	12.0583	5.14675	6.70043	5.88781	16.2426	5.4197	10.16	13.5984	9.87586	1.65947	0.754993	4.2317	10.2391	8.00409	4.86646	3.23352	3.95408	11.3096	4.80651	7.46615	6.05997	6.29822	9.1217
Integrin SIgnaling Pathway (Focal adhesion and stress fibers)	3.511	-2.01677	3.57214	-1.11735	0.221413	3.35208	5.27488	4.36403	2.81804	3.92337	3.95701	2.18269	-1.87294	-1.99725	2.20295	3.56053	2.13356	3.98695	4.1505	2.58748	1.98424	1.1293	6.98479	2.76148	1.02368	3.45085	5.25254	0.330442	3.875	-1.81254	4.72671	5.10695	-0.553158	4.50952	5.09152	2.27553	2.35195	4.25132	4.13521	3.1961	4.89622	3.68687	2.95701	5.72211	4.35967	4.11315	-1.39978	6.1553	0.100899
Integrin SIgnaling Pathway (Translocation to the nucleus)	0.19864	1.50545	2.5167	-0.673447	-2.87914	0.0224496	0.554483	0.445965	-1.7148	0.0785734	0.371154	0.67306	-1.53954	-2.89699	-1.07722	-0.699339	-2.00611	1.03129	-0.166987	-0.29849	-1.34865	-1.96713	-0.785837	-1.1418	-0.858381	0.344368	1.93537	-2.04815	0.508118	-2.54919	2.21015	2.42909	1.83912	0.0389446	1.7688	1.58938	0.515634	0.915441	-1.4862	-2.51227	2.36775	2.36881	1.12727	0.0953857	0.401042	-0.518708	-0.747575	-0.370045	-1.73813
Interactions Report	-6.08757	-12.0803	-4.91098	-9.28016	-8.35726	-6.79658	-6.80586	-6.42574	-6.42429	-4.05746	-6.70573	-3.9369	-9.75051	-7.24222	-4.52481	-2.45499	-6.71732	-3.41532	-7.99433	-6.29608	-5.20158	-9.61907	-2.6307	-4.52739	-8.0497	-6.20187	-6.24821	-6.87628	-8.81518	-7.93631	-5.13235	-6.25237	-8.22383	-10.3711	-10.4671	-8.80197	-7.46448	-2.27633	-14.0765	4.42301	-7.12688	-7.92086	-4.55238	-3.79182	-8.80653	-7.80919	-13.057	-2.49966	-9.83688
Interferon Main Pathway	15.2339	13.0299	9.39229	16.1064	13.2008	16.8141	15.8044	15.8854	12.4636	17.3972	23.0647	22.8341	16.4093	20.0092	24.4261	22.964	18.49	16.4487	26.6202	14.4081	16.0591	14.6022	20.1311	18.2622	17.7688	20.4436	10.7336	17.1204	15.7357	19.1242	20.7258	13.0233	19.5005	10.5918	8.34124	14.3882	14.1442	12.3355	9.82591	1.96488	5.63356	2.98241	9.01918	11.8102	14.22	17.1378	16.0632	9.64977	11.9703
Interferon Pathway (Gene expression)	-1.89946	-1.66973	-3.84918	-2.90766	1.10091	0.172452	-1.87389	-2.74703	-2.07992	0.789715	-0.984961	-1.99829	0.846529	0.533836	-0.170911	-0.496791	-0.802113	-2.21673	0.983647	-1.58003	0.678502	-0.743631	-0.578722	-0.614719	-0.808837	0.00763761	-1.16964	-0.514204	-1.3827	-2.7233	-2.23515	-2.91213	-1.86068	-3.62361	-2.11432	-4.00321	-3.82524	-2.59577	-0.210415	-2.05136	-1.76042	-1.61006	-4.00012	-3.72644	-3.93696	-3.37834	-1.33917	-1.77906	-3.22664
Interferon Pathway (Transcription)	3.86791	2.17792	2.11344	3.5624	2.96099	0.655972	2.83176	2.11483	2.53861	2.85927	4.05678	3.02887	3.76467	2.1589	2.37914	3.99771	2.13284	3.13714	2.80037	5.00943	3.88734	2.3582	3.92348	1.73332	3.12503	4.3058	3.33124	4.03905	3.04172	-0.343487	4.61878	2.93466	3.559	3.0781	3.76345	5.24383	4.22758	3.56553	1.00259	2.20038	3.20271	3.13424	5.81455	4.98699	0.929077	0.649061	6.79535	1.88216	5.57553
Interferon Pathway (Translation)	-1.21049	-3.5771	-3.39821	-4.49845	-2.5992	-3.01503	-1.77512	-3.15572	-3.46337	-4.83257	-5.65195	-3.10131	-3.82732	-5.69211	-2.51784	-4.81795	-6.05941	-4.22972	-3.11931	-3.07622	-5.96934	-3.57334	-3.45096	-4.03649	-3.45475	-2.42711	-4.36796	-3.32169	-2.85596	-1.99902	-3.83261	-3.57757	-2.11521	-1.90345	-1.57811	-1.96328	-1.6534	-2.92239	-5.17423	-1.40466	-3.36884	-2.87327	-4.11494	-7.48652	-4.41922	-4.78183	-2.30387	-5.27783	-2.90276
IP3 Main Pathway	31.4514	17.6317	22.2768	60.109	31.5707	33.6785	32.4306	31.2608	25.0887	34.2303	44.5286	31.3957	56.3935	53.2185	43.4084	46.9853	40.7004	36.5684	20.2759	37.029	56.0971	39.0537	47.8581	26.1718	42.9222	46.6901	34.9634	33.5807	31.6358	29.8896	57.1557	30.0065	24.6051	30.306	29.6112	4.1613	7.28379	34.3593	49.3091	39.0326	25.8734	20.074	11.1214	34.5248	24.225	25.1875	13.4842	40.4444	22.8437
IP3 Pathway (Gene expression)	6.4544	3.70317	6.04825	3.98299	2.55106	4.33687	7.79419	7.02902	7.6171	5.08793	6.91124	5.76617	1.33034	2.24151	4.95244	6.82122	4.10181	4.74393	4.69393	4.59666	4.19365	5.36042	5.51664	6.80981	5.80106	7.78866	5.73152	5.30059	5.43489	6.06979	8.13899	9.85935	6.97924	3.38754	5.34368	7.01725	8.89427	6.92914	4.17462	5.23954	6.31235	5.91131	7.55671	9.2081	6.16795	8.13294	6.66385	2.55016	4.74932
JAK mStat Main Pathway	5.27669	0.138395	1.0295	0.5608	0.00504979	8.24715	6.94196	2.47571	8.3287	9.117	12.7254	9.40333	-3.03805	-7.27942	14.7973	11.9314	8.12582	11.0223	19.2639	10.2556	3.65939	0.79259	10.0265	14.6251	2.57437	7.02369	6.47196	-0.494375	2.11179	0.896641	12.2914	8.06304	19.5261	3.69493	4.93342	6.92511	8.74419	2.48709	16.1267	4.82267	3.58646	0.707219	13.0457	10.652	-7.175	-2.76783	9.99984	6.3009	13.3541
JAK mStat Pathway (Akt pathway)	26.2484	21.4883	27.0161	47.7284	33.1913	22.6337	26.6259	32.7533	24.1832	47.5996	42.0213	44.0962	44.7667	41.6395	46.2666	47.4708	47.4162	39.2777	25.6317	25.2494	51.4198	40.7189	39.1125	30.2118	30.5252	32.6333	34.4389	31.6444	35.4342	34.724	39.2527	19.7327	4.49223	25.9405	28.6807	9.18824	11.8728	16.0584	41.2708	13.8897	17.0595	15.9709	20.9365	20.458	15.0427	16.7842	26.7478	36.3283	15.7463
JAK mStat Pathway (JAK degradation)	5.70414	-20.27	-11.8924	-11.7513	-4.72924	-12.7546	-9.1324	-0.825611	-9.24294	-21.2692	-13.89	-20.5428	-9.38453	-22.1549	-7.6113	-3.70858	-20.8004	-9.30192	-9.16733	-0.931942	-3.68534	-15.4652	2.77781	-23.9204	-3.30491	8.43914	-5.57985	-24.5812	-9.19311	-17.3996	3.48648	-9.72197	-11.0244	-0.600006	-1.11911	-2.4558	-5.8557	-29.5094	-33.0211	-12.9936	-10.3143	-10.6373	-9.50136	-3.98377	-15.6327	-11.0304	-10.9544	-10.5335	5.69961
JNK Main Pathway	83.2157	59.2511	87.0443	175.489	95.0956	59.2188	78.9852	106.169	93.8604	117.581	129.294	113.477	129.502	146.657	137.3	159.972	134.964	145.187	83.9268	114.419	146.684	106.622	148.765	102.697	128.681	123.438	112.966	49.377	113.617	71.0551	155.715	55.7595	34.5653	57.7242	59.7843	48.2082	47.0309	53.6756	89.9483	104.769	44.8633	35.6893	75.8332	123.946	54.2764	59.7474	33.1371	131.65	58.7995
JNK Pathway (Apoptosis, Inflammation, Tumorigenesis, Cell Migration)	-2.55416	1.65529	0.0470385	2.92322	0.0696839	-0.0762024	5.04551	-1.94882	0.0604427	-4.70442	-1.066	1.82435	-0.871234	-2.27628	0.67335	1.55855	0.179319	-1.4876	1.74142	-2.33534	1.4849	6.30075	-1.38995	2.44148	-1.67223	-1.83235	1.2562	-0.306982	0.915584	0.0493932	1.97756	1.61564	-4.63753	-4.28232	-1.1174	-5.49863	-5.9747	6.71187	1.59401	1.13712	-7.14573	-5.52077	-4.50343	2.30768	0.0745499	2.04107	-2.72862	3.17543	-3.8623
JNK Pathway (Insulin signaling)	-3.73677	-2.62603	-7.18378	-0.309486	-2.59527	-5.94848	-1.55223	-2.39411	-1.51144	-1.75047	-2.87605	-1.33537	-0.221522	0.574095	-5.1805	-1.58411	-0.550408	-2.5087	-4.889	-2.66334	0.350887	2.54773	-1.27707	-0.74503	0.0537502	-3.21692	-2.19884	-5.61607	-1.25092	-1.00221	0.425506	-1.84598	-5.23947	-9.31528	-9.05701	-5.36666	-6.4367	-5.58511	0.832575	-4.8196	-6.56211	-5.77319	-1.89093	-0.540349	-2.51099	-2.09566	-3.79626	0.435199	-3.9276
MAPK Family Main Pathway	88.1009	61.1406	80.0695	165.414	101.519	83.391	80.4326	94.5685	83.8985	116.87	136.327	102.179	130.906	144.598	140.004	155.958	123.686	137.482	83.031	120.097	147.874	103.452	151.515	86.4413	143.869	141.381	119.647	79.7467	111.305	74.3709	166.816	68.1998	54.0454	65.4878	62.96	68.5247	67.945	49.5697	85.9223	107.52	71.076	59.9326	81.9188	105.511	46.245	42.6626	63.7409	97.9089	96.3839
MAPK Family Pathway (Chromatin Remodeling)	-1.58518	-4.93737	-4.06914	-2.45373	2.48392	3.64896	-2.70576	-1.34622	-4.77919	3.18509	-0.436547	-1.7574	4.47345	-1.21402	1.64403	0.931453	-0.135034	-1.882	-0.74861	-2.777	2.02574	3.92498	0.205991	-1.99591	-1.78643	-0.162447	-0.62025	-3.38056	-1.58949	-2.78482	-0.94137	-2.1442	-3.84742	-5.49787	-3.3852	-2.91062	-3.61898	0.958341	-1.3168	-2.47542	-5.29985	-3.57468	-3.36393	-0.543111	-0.988585	-0.652203	-4.69988	-1.41236	-3.89287
MAPK Family Pathway (Cytoskeleton)	-1.13644	-3.79673	-3.82995	-3.72099	3.84613	3.80295	-0.19791	-2.69187	-2.43054	3.14174	0.581728	-0.325036	5.47332	-1.54834	2.58359	2.15234	-1.10158	-1.31627	-2.06672	-1.89117	2.34258	4.50302	2.00976	-3.1592	-0.167805	0.965902	1.51704	-4.73057	0.323019	-3.20426	-0.291249	-3.13454	-4.13639	-3.57689	-1.43558	-3.6766	-4.15684	-2.42021	-1.92416	0.335647	-2.82887	-1.12764	-1.51978	-3.7073	1.60115	0.538049	-1.08111	-1.37401	-1.81646
MAPK Family Pathway (Gene Expression)	9.16966	4.5633	5.64473	7.98464	14.241	8.82615	9.89027	6.5236	7.50393	10.2203	13.116	6.53939	16.5875	8.36155	19.1031	16.0297	11.2261	12.4568	11.3784	10.7377	11.1544	14.5953	12.7896	8.65147	9.54198	12.9793	9.20821	5.16022	8.37429	5.77679	11.6914	8.09564	3.24383	7.64994	8.21288	11.5518	11.4343	7.78487	10.2191	12.9015	11.2485	9.19688	12.4498	7.44531	3.82183	3.74106	7.73515	6.13761	11.2673
MAPK Family Pathway (IKBs Degradation)	7.77224	5.36057	6.49322	10.4909	5.06666	2.37836	4.43695	5.37398	5.08485	5.29985	9.02923	5.82225	6.59662	5.30808	10.5701	10.2018	8.52027	9.19278	8.73925	7.77111	8.05591	8.06217	10.5671	6.21018	8.63526	8.21772	5.87039	4.42437	7.89297	5.99636	10.4809	5.96796	3.969	4.51698	4.14725	10.5087	11.771	3.71127	4.70006	6.93006	8.66509	7.56754	11.4726	4.49272	2.77895	2.49955	5.36935	3.3644	9.26564
MAPK Family Pathway (Translation)	-0.986823	0.166126	-0.492953	0.274874	1.97477	0.409518	-0.0362203	0.126171	-0.50623	1.41415	0.51401	-0.130717	-0.267532	-1.43032	1.24344	1.83245	1.71166	1.12593	-0.198435	-0.0885188	0.789885	0.354194	0.0466464	-0.0268321	1.09211	0.568667	-0.795477	1.39916	0.18491	1.25788	0.53348	0.0823828	0.117513	0.840957	0.202299	1.08381	0.870908	-1.41	1.75558	1.22909	0.40107	-0.00457971	0.311734	1.12494	-2.00135	-1.32991	1.08826	0.707078	-2.51996
MAPK Signaling Main Pathway	146.742	81.0964	146.657	209.59	144.109	142.302	159.353	150.377	135.538	202.274	193.378	181.4	179.442	164.809	220.845	200.908	207.64	196.334	139.862	139.262	191.521	165.44	225.141	186.912	162.565	149.47	165.495	115.113	162.071	124.567	189.746	106.079	36.8887	70.9279	74.9226	98.7217	92.0792	112.772	130.179	179.531	104.273	90.5621	154.202	196.924	140.479	150.785	39.2408	225.919	58.8057
MAPK Signaling Pathway (Cell Survival, Inflammation, Apoptosis, Osmoregulation)	1.44589	4.55205	3.96503	5.10244	0.291079	3.42401	8.64923	0.602474	8.3008	-2.11027	1.37508	1.78508	2.06907	-1.03663	8.29511	5.4732	4.99947	3.27916	6.69314	2.01229	1.64368	3.47795	-2.0619	7.09441	0.574885	1.05998	2.47015	4.49346	2.94777	2.65576	1.28324	3.29312	-0.404583	0.32446	2.67014	1.55698	0.806683	11.497	8.41157	2.29609	-0.0114608	-0.0529728	2.17501	6.38939	2.99349	5.48991	3.45713	6.96492	-3.47281
MAPK Signaling Pathway (Gene Expression)	10.3665	12.7049	11.431	13.1653	11.1164	19.0415	11.9108	13.0244	11.986	13.9235	18.4998	18.1865	17.9379	11.0027	24.9534	22.411	20.4387	17.9511	21.5068	18.539	14.7413	19.5659	18.0901	19.0273	16.0664	15.8313	16.7543	15.1896	9.30898	13.0594	26.1693	17.7715	7.92856	7.69799	11.2474	12.3611	13.7191	18.5893	22.9663	3.66958	10.127	8.15092	13.2808	15.732	11.3116	11.3159	12.0135	16.4762	11.3176
DDR pathway (MMR)	-7.17379	-13.4432	-9.89572	-18.6301	-13.3375	-14.7793	-11.8372	-11.4229	-13.9168	-13.8911	-12.8951	-12.527	-16.2261	-18.509	-13.8813	-14.8955	-18.8594	-13.5809	-14.9863	-13.334	-15.1398	-14.9849	-16.4401	-16.8022	-16.2895	-8.72614	-12.1367	-13.1179	-11.9461	-14.9177	-11.1817	-12.5489	-8.5919	-14.3072	-13.4078	-10.9166	-10.248	-9.75695	-20.8933	-12.6878	-7.93948	-8.10043	-15.2305	-12.3077	-8.12527	-6.68007	-12.8423	-11.0695	-12.5075
Mismatch Repair Main Pathway	-15.1516	-23.771	-21.4389	-35.6917	-27.7746	-26.7367	-27.0502	-22.0732	-25.4458	-28.5038	-25.3185	-25.9918	-32.2692	-33.3439	-28.5585	-29.7675	-35.0982	-27.1763	-25.3663	-27.426	-27.2888	-29.2867	-31.5637	-30.291	-32.4171	-19.4347	-25.6277	-27.2046	-24.8983	-28.1246	-26.0246	-28.2838	-14.458	-27.8647	-27.2118	-20.978	-20.3903	-21.2174	-36.7005	-20.4383	-18.918	-19.1802	-29.3677	-22.3841	-18.0302	-14.1954	-24.8314	-21.9226	-23.6651
Mitochondrial Apopotosis Main Pathway	-53.1636	-37.7884	-57.7424	-60.6833	-51.0399	-45.423	-44.6251	-47.6129	-47.7858	-63.0554	-49.9742	-54.0633	-53.6324	-50.7446	-69.5894	-62.234	-59.4396	-62.1922	-53.1849	-36.3898	-55.7743	-50.0986	-61.4773	-60.3703	-41.809	-46.3241	-54.4473	-39.6959	-48.1709	-47.3779	-56.5998	-50.4684	-17.9649	-38.1871	-33.9445	-37.6735	-25.8676	-27.3013	-46.546	-49.5706	-15.7927	-15.5353	-34.1064	-65.8759	-43.4671	-39.2186	-28.6833	-57.5369	-19.8786
Mitochondrial Apopotosis Pathway (Apoptosis)	0.20982	-2.24164	0.486671	-0.442725	-0.962501	-0.590995	1.71249	0.576796	-1.28695	-1.1421	-1.43607	-1.82828	-2.18509	-0.896921	-1.52531	-3.14322	-0.598169	-0.0261288	-1.0432	-0.0978189	-3.34498	-0.228405	-0.243297	1.18151	1.01594	0.458834	0.0121417	-3.74962	-2.01594	-2.3566	-0.816136	-0.278963	-0.196071	3.17729	4.17039	1.16297	0.284295	-1.70092	2.22391	-0.454212	-1.9493	-1.52751	-0.680008	-0.680075	-2.34031	-0.208394	-4.51008	3.32796	-2.63266
Mitochondrial Apopotosis Pathway (Depolarization)	0.478446	0.454673	-0.728554	0.54092	2.47359	0.526337	1.72517	0.791615	1.32197	1.43045	2.73693	-0.402868	0.436999	0.417254	1.45684	0.832576	2.7687	1.87139	1.08354	0.641514	0.168945	-0.786496	-0.513983	0.533619	0.893524	1.27743	0.489263	-0.425011	0.582693	4.06194	0.601054	0	0.747378	0.410582	0.408759	1.03444	1.34162	0	2.30201	0	2.11133	0.945984	0.178101	0.468949	-0.845938	0	1.03136	1.6057	0
Mitochondrial Apopotosis Pathway (DNA fragmentation)	1.38683	1.46721	1.93349	1.66591	1.29809	2.01804	0.867208	1.39094	1.90738	2.29753	1.75588	1.529	1.75541	1.94428	1.62863	0.62434	1.23764	1.08533	5.6528	3.09263	2.02664	-0.0418762	2.0183	2.91599	3.04328	2.89045	0.676919	2.45027	1.63624	1.14858	1.3837	3.42764	3.79692	1.59307	2.41552	3.83194	3.45331	4.08573	2.66311	2.96123	4.012	3.53067	3.45338	1.28457	3.9111	4.24271	3.02267	2.56041	0.104729
Mitochondrial Apopotosis Pathway (Gene expression)	-0.176729	0.454673	-2.47586	0.162262	-3.80946	2.28816	1.47745	1.86727	1.2755	-1.07489	0.743866	-4.35345	-0.381422	0.647234	-0.696594	-0.503308	-1.2834	0.0654166	1.9701	0.926656	-0.203992	-2.19123	-0.480883	1.65992	0.0858527	-0.233567	0.021845	-1.29355	-2.18231	-0.27787	-1.28905	0.525215	0.747378	-0.269663	-1.43444	1.75143	2.01518	2.00582	1.76093	3.03198	2.11133	0.945984	-0.605018	1.75125	0.49012	1.30008	2.47078	2.09713	0.781541
mTOR Main Pathway	46.1317	16.9934	41.6726	48.8685	41.1672	39.2762	37.4128	40.9882	35.7516	50.7982	41.8084	45.1062	46.7976	34.7764	68.3829	52.9445	54.8518	53.8022	42.0038	38.5968	48.0719	35.6654	59.6243	55.1272	30.3534	39.3924	32.8443	11.5271	34.9997	26.4968	49.6545	26.9794	5.02341	16.8666	18.5865	23.0742	16.4548	29.488	31.0671	59.8139	3.37687	0.396267	32.9797	52.8671	26.2124	36.8871	2.45207	54.9765	16.3221
mTOR Pathway (Actin organization)	6.93977	8.20227	2.66001	5.26349	7.59313	8.63106	9.43091	7.59346	5.1147	8.31476	6.42231	7.02556	4.64744	2.16693	7.2187	8.8073	6.08958	9.05717	5.56733	8.10468	7.95378	4.64328	7.48334	8.40372	7.15817	7.89416	6.29315	0.203434	6.05515	1.84145	12.0821	7.96531	4.54296	5.24683	4.75216	6.04302	3.79747	4.38189	-1.67947	4.81661	1.9889	1.10827	2.91038	3.00753	0.507299	3.2363	3.4823	5.5853	0.225698
mTOR Pathway (Akt signaling)	1.62425	0.130802	-0.560111	-0.723443	0.629292	1.15601	0.517091	1.74423	-0.0263299	0.304796	-1.30542	0.0308397	-1.45963	-0.90355	-0.621609	-0.693706	1.82034	-1.75536	2.76132	-0.289177	-2.00439	-1.2164	-0.17719	1.17301	-1.57663	0.174876	-0.638478	1.04685	-0.728713	0.778868	-1.63061	0.544356	-0.675753	1.10508	1.48417	-0.452234	-0.175479	-0.965601	4.23818	0.0188797	2.82502	1.81883	-0.884644	-1.72466	1.5595	0.790181	-0.556642	0.596617	2.32226
mTOR Pathway (Scanning)	-2.79496	-2.95048	-3.3045	-7.5364	-6.36496	-6.16768	-2.40888	-5.53911	-3.86139	-9.01279	-4.55537	-2.28829	-7.24768	-13.7398	-2.28855	-6.3701	-8.42544	-6.29148	1.45874	-7.62064	-6.42024	-6.6782	-4.95163	-3.93454	-7.01887	-4.01656	-8.44758	-7.26598	-3.33651	-4.35197	-5.92771	-4.31944	-3.07965	-3.63574	-3.4646	0.112341	0.0845355	-5.62375	-13.9997	-0.185974	-5.55421	-6.02021	-10.1702	-9.51481	-11.0995	-10.3326	-3.19292	-9.40908	-7.84853
mTOR Pathway (Translation on)	3.59378	3.13198	6.05371	-4.50987	1.92211	4.02974	5.02196	-1.12923	1.02631	-5.5811	-1.91034	0.506714	-2.95009	-14.659	4.99608	-3.73656	-3.01701	-2.35563	8.29249	-3.93063	-5.94646	-2.19515	-0.0454017	-1.08701	-5.48825	1.6292	-3.52691	-6.37975	-0.483559	2.99566	-2.30195	1.80416	-0.873977	4.41727	4.17418	-0.468099	-1.02662	-0.543219	-1.36684	5.00347	-3.41994	-4.50082	-8.32191	-4.23666	-5.50524	-1.5826	2.20325	-6.33036	1.60864
mTOR Pathway (VEGF pathway)	-2.18794	-4.54324	-3.11278	-6.05654	-4.25101	-3.78428	-4.1445	-3.13162	-4.67854	-3.70034	-4.79883	-3.62359	-5.95409	-6.37691	-2.60705	-4.40689	-4.22701	-4.55675	-3.92046	-5.32252	-5.27347	-5.52289	-4.43029	-4.00612	-5.63137	-3.78058	-5.70696	-4.29268	-4.91601	-4.58526	-5.45432	-4.2072	-4.30395	-2.57646	-2.38744	-4.33237	-3.67541	-2.12506	-4.87964	-1.82821	-2.3428	-2.91268	-4.61196	-6.16981	-0.166349	-0.851419	-4.97187	-2.40672	-1.3819
NGF (Negative) Main Pathway	6.73413	3.38524	1.23274	4.49473	1.73389	4.97078	7.51669	4.31168	7.09395	8.0203	6.66483	7.20195	7.18268	2.26391	7.13673	4.87679	3.6925	6.98283	6.60528	3.77805	3.48492	3.2304	6.65389	1.89133	5.94237	6.44599	6.91045	3.70977	2.95533	4.22118	5.80081	8.23118	3.92453	9.48038	8.08032	1.47288	1.30734	3.38482	9.03188	9.68771	5.10746	3.50953	5.48589	2.60001	2.80971	7.26308	4.24948	8.20591	4.3792
NGF (Negative) Pathway (Apoptosis)	6.58904	1.98908	-0.158443	2.62263	1.23122	4.97575	5.83829	2.79866	4.12853	5.34453	3.46749	3.02808	5.94971	1.61912	4.34591	1.6088	2.8196	5.02641	6.49667	2.63763	2.27704	2.99723	3.54739	1.72274	5.68853	3.43553	5.69568	2.11762	1.8224	2.41573	1.63825	8.74858	1.78814	10.9219	9.89326	2.42208	1.17485	2.77597	9.96748	11.0518	6.56673	5.46358	4.92308	3.16322	4.6655	5.10273	2.4099	7.39113	4.40912
NGF (Positive) Main Pathway	20.6051	11.0343	9.33341	17.3231	13.5874	23.8315	18.7236	17.7096	16.3521	17.5664	27.4416	18.5471	10.5264	6.56449	24.435	20.8434	20.5437	21.8839	16.8624	17.5341	12.5866	11.7168	21.9313	15.4466	17.8084	19.2031	16.8223	13.3551	14.9174	12.9507	23.345	15.7347	17.5201	16.6216	14.2543	9.1107	8.93653	13.2556	24.8837	24.5157	14.0649	12.7508	17.0678	21.2949	10.8213	10.3472	7.95404	17.8667	22.329
NHEJ mechanisms of DSBs repair effect	-10.4978	-5.74201	-13.415	-15.638	-12.8734	-13.0077	-10.7868	-10.7259	-9.25787	-14.1652	-12.4277	-13.0701	-14.6983	-20.848	-12.3834	-13.5721	-14.1371	-12.886	-5.82287	-16.3255	-14.0648	-14.3205	-13.2498	-15.3184	-15.1712	-10.7192	-11.4128	-10.6782	-13.4354	-13.4251	-12.4512	-12.2869	-5.44131	-7.57512	-7.06366	-12.2247	-10.8529	-9.73622	-11.708	-6.82286	-7.22666	-8.29621	-11.6168	-13.1401	-16.6448	-10.8048	-10.9901	-13.2947	-13.1457
Notch Main Pathway	-2.00315	1.82976	-0.986233	-0.29274	-2.14542	0.742601	0.856456	-2.00017	-1.9652	-4.93839	-3.21264	0.373185	-1.59575	-6.59861	0.189413	-0.987918	-2.2336	-0.0719058	-1.96852	1.11246	-1.37414	-1.79	-1.92821	-0.169541	-2.88853	-3.37172	-5.56217	-6.43614	-0.567419	-0.980498	1.20495	-3.6981	1.4289	-5.67194	-1.62624	-3.5033	-5.07722	-0.795388	5.39634	2.95525	-4.27402	-3.088	-5.32678	-2.07677	-3.38377	1.36867	0.375525	-1.91713	-3.15581
DDR Pathway (NER)	2.15729	-10.4125	-6.80757	-1.93782	-4.48205	-4.4953	-4.71704	-2.30995	-3.69352	-10.1643	-10.439	-14.0969	-7.72794	-11.4983	-6.28085	-7.2065	-7.07819	-9.54672	-5.48681	-2.13206	-4.31881	-7.0935	-5.25063	-8.16885	-8.87938	0.306622	-1.67487	-6.21889	-6.27985	-6.42817	-5.8155	-10.1658	0.771163	2.17438	0.197547	-5.14344	-6.93563	-4.56279	-4.98065	3.97726	-3.15182	0.260912	-11.5697	-4.16761	-8.27197	-4.28855	-11.2913	1.27094	-6.51016
p38 (Negative) Main Signaling Pathway	129.896	95.9559	143.4	272.341	172.217	111.419	117.026	147.218	138.229	185.997	203.845	165.461	221.758	244.641	230.129	254.923	199.471	227.933	120.36	216.806	246.58	166.528	243.355	162.022	225.23	225.389	187.706	119.137	183.19	117.716	271.216	93.2871	79.3739	103.597	111.812	116.647	112.538	86.2271	143.759	197.614	106.701	96.3075	142.963	167.769	92.748	83.5623	71.3512	196.773	109.142
p38 (Positive) Main Signaling Pathway	129.896	95.9559	143.4	272.341	172.217	111.419	117.026	147.218	138.229	185.997	203.845	165.461	221.758	244.641	230.129	254.923	199.471	227.933	120.36	216.806	246.58	166.528	243.355	162.022	225.23	225.389	187.706	119.137	183.19	117.716	271.216	93.2871	79.3739	103.597	111.812	116.647	112.538	86.2271	143.759	197.614	106.701	96.3075	142.963	167.769	92.748	83.5623	71.3512	196.773	109.142
p53 Signaling (Negative) Main Pathway	12.4136	-4.95454	10.158	4.68595	10.0861	-0.237045	1.55607	9.12648	-5.56848	8.78818	10.2382	10.1283	10.5866	-6.30252	23.0953	17.325	4.87429	7.01266	11.0094	7.38593	3.27727	7.4728	4.24256	3.22512	9.54103	14.6875	3.25593	1.44086	9.8285	4.28161	15.5537	0.62792	5.80036	2.15228	9.07367	7.01905	7.39465	-2.2291	-0.432427	0.35181	-4.42761	-6.01991	10.4889	-5.98699	-3.37843	-2.3396	4.69589	-5.10927	3.54739
p53 Signaling (Negative) Pathway (p53 Degradation)	6.45904	-16.8593	-10.1209	-10.4614	-4.33358	-10.2143	-3.50102	0.923194	-5.61335	-21.5703	-11.0854	-22.0982	-5.14185	-19.1882	-3.49257	-2.8767	-17.3409	-8.05068	-9.89425	0.202345	-5.1532	-12.464	1.54477	-24.6181	-2.45063	8.90894	-5.81105	-21.4409	-7.73044	-11.1416	2.80864	-13.0637	-8.1459	1.00471	0.217169	-3.23954	-5.78663	-30.9887	-27.5656	-10.5821	-6.52212	-8.25481	-6.77182	-6.85967	-16.0627	-11.188	-10.0511	-9.18204	4.33471
PAK Main Pathway	97.907	75.2265	101.607	154.296	101.39	77.9023	84.7351	98.8878	101.267	121.633	115.078	112.451	123.639	139.787	154.918	148.897	125.854	144.475	87.9204	112.142	149.293	97.1381	147.084	124.866	121.372	120.857	122.521	75.5268	119.709	99.3691	141.381	73.0904	27.8769	59.5633	63.4719	85.5209	80.2351	107.976	119.405	144.759	57.6782	51.6331	92.6966	118.564	47.4193	49.207	43.9422	125.36	74.9641
PAK Pathway (Actin Cytoskeleton)	90.9997	71.1564	92.3428	145.41	97.0466	72.3977	78.1409	97.6226	82.4365	104.487	117.103	104.697	118.848	119.329	133.848	132.167	114.139	131.878	77.8642	101.733	127.415	95.0001	124.903	101.712	118.201	125.179	111.814	84.5793	115.614	98.3382	142.256	70.6136	44.8657	71.4145	76.193	86.5119	86.0241	74.4328	109.394	117.123	66.4866	61.0338	81.8617	98.8076	26.0263	18.8818	53.8498	95.6417	71.9012
PAK Pathway (Myosin Activation)	7.23926	7.80073	8.02664	6.74559	3.6552	8.68563	10.4317	6.91147	5.55233	7.80683	9.2784	8.65733	5.53287	4.30411	14.7022	6.51777	10.4926	9.15002	3.91311	0.47496	11.0002	3.25125	8.59075	6.80809	1.5456	7.44243	6.5285	4.42957	7.48454	16.0529	9.96896	9.90067	1.74219	0.988752	3.55136	3.89009	2.3901	17.4393	28.8889	-2.5474	7.25232	4.38114	3.34101	6.54258	-11.8125	-7.39146	4.38088	5.70647	0.951484
PPAR Main Pathway	36.2987	22.7581	35.803	61.7112	31.4243	22.0318	27.3549	33.535	31.2468	49.6098	41.3695	41.5279	49.8304	45.8089	53.0416	50.6306	49.6063	47.1011	37.5097	32.6046	40.9578	37.0366	51.2262	43.4059	38.6391	34.0209	37.0543	25.6126	38.1927	27.2526	36.6736	26.5739	-1.63063	16.8909	20.1238	21.3325	18.2135	39.006	32.317	42.0596	21.4509	19.548	26.2244	45.1793	44.1033	45.0918	12.9172	58.2261	21.9972
PTEN Main Pathway	-1.98153	-2.84989	-3.39867	1.6522	-1.03906	-8.47897	-5.29993	-4.00938	-4.33598	-1.57239	-7.88257	-7.51499	2.84609	-0.734113	-1.47079	-2.08116	-2.21284	-1.7159	-1.34102	-0.0534546	-1.08516	0.477105	-3.61494	-0.579635	-2.27383	-5.60339	-3.40756	0.537126	-2.15978	-3.88811	-9.32042	-8.11338	-6.28239	-7.31713	-7.75589	10.7765	9.94272	-0.806833	-1.71925	-0.665179	-0.677637	-0.549506	-0.758936	-5.24851	6.08465	5.2909	2.44872	2.37634	-12.0532
RANK Signaling in Osteoclast Main Pathway	14.7152	9.36284	6.95243	14.8613	11.4535	16.4797	14.0468	10.6419	17.7283	24.6414	31.8012	29.1548	14.8879	10.0028	27.3833	31.93	17.4879	25.1147	14.0909	14.8223	22.5273	19.5111	26.3307	20.5234	21.1229	13.8753	14.6789	11.129	22.7017	22.8418	30.5544	16.1056	8.98096	9.46694	6.33608	5.83059	7.69207	10.8813	13.6715	0.96119	3.46524	2.40591	17.1487	15.5585	-2.32219	1.31561	13.5546	6.07978	16.5879
RANK Signaling in Osteoclast Pathway (IKBs Degradation)	6.11735	5.57677	5.81904	8.98213	3.77145	0.716908	4.85134	3.89114	5.24869	4.74852	9.80055	5.70448	5.62286	3.81768	8.55784	9.44531	7.84158	8.35726	7.51412	8.52902	7.95941	8.72665	9.96851	7.40336	8.93828	7.215	5.14825	5.74645	8.41953	5.25383	12.1704	7.16235	4.13663	4.20953	3.57946	9.49048	9.59408	2.87359	2.50141	2.97336	8.72773	8.52249	13.6399	5.19538	1.28657	0.453857	6.55811	1.8698	10.1785
RAS Main Pathway	20.2644	12.8889	17.8019	50.8435	43.7093	27.0687	32.7312	32.8509	24.324	51.5518	57.8217	35.5744	51.4692	47.7199	52.0407	51.5739	47.3397	46.4099	12.7502	25.9637	59.6145	40.8311	51.5662	15.3509	42.873	54.2767	30.1033	30.8594	37.9194	27.2449	69.2131	11.89	24.0355	30.4535	31.7483	-11.8441	-8.62579	27.6367	39.681	18.2777	28.4566	17.1779	-4.77379	29.2987	8.13426	21.0098	-2.28022	46.8501	6.3755
Telomere Main Pathway	-4.67126	0.557804	-6.01076	-7.68389	-5.84523	-7.11031	0.605008	-2.03728	-2.49683	-1.30729	-1.91464	-0.333905	-10.4398	-8.64071	-3.5321	-4.15297	-5.85273	-3.18196	0.713442	-4.62384	-4.20018	-3.92997	-2.16332	-1.97202	-4.68447	-3.04073	-2.3467	-4.21023	-3.0537	-3.96524	-4.95511	-3.90529	0.257894	-7.78921	-5.85464	-4.79428	-4.31994	-8.66557	-4.96745	-0.576175	-2.94069	-2.70175	-5.35753	-1.97319	-10.4992	-10.144	1.96124	-7.01374	-6.43144
RNA Polymerase II Complex Pathway	-11.3218	-8.21688	-15.9295	-24.6307	-18.0801	-12.2794	-11.9899	-10.4381	-8.45997	-24.1695	-26.0669	-24.9313	-17.8819	-25.2122	-14.6316	-24.3863	-25.2323	-25.196	-3.67185	-16.2138	-21.7377	-23.3892	-18.5657	-15.8476	-18.6959	-10.4783	-15.2653	-19.381	-20.5384	-18.9322	-16.3116	-10.8418	-15.4332	-11.1723	-4.22662	-19.1164	-14.3593	-18.7302	-8.19208	-18.0589	-16.4299	-16.4697	-30.9596	-24.3366	-20.983	-11.4081	-15.2497	-15.425	-14.767
Cell Cycle Pathway (SCC during S-phase)	-1.14948	-0.295627	-1.42848	-4.25095	-1.47643	-4.11371	1.33516	2.55618	0.971919	-3.73995	-1.42496	-2.43362	-4.70189	-7.9277	-2.66998	-2.41608	-3.62886	-2.89769	-0.500677	-4.16575	-1.50232	-3.99764	-5.57047	-5.55007	-5.1405	1.4073	-2.25553	-1.12537	-3.14741	-3.01667	-2.31532	-4.73607	-3.0685	-6.57214	-5.6101	-4.44194	-3.83295	0.96237	-8.0298	-8.39885	-1.25809	-1.7264	-5.82996	-6.93072	-2.45095	-0.255839	0.310451	-6.59677	-6.82
SMAD (Negative) Main Pathway	13.041	29.0885	22.1491	41.1385	23.979	29.3995	13.5037	8.46199	24.3995	51.5863	35.7943	42.087	36.6115	51.8883	40.6767	45.2086	46.0995	41.4471	20.9535	26.2006	30.1082	29.446	26.5772	63.1599	20.6464	10.5071	25.2775	36.1447	25.267	40.7423	20.8549	27.6707	7.98881	10.0904	9.29301	21.9806	23.2873	42.6611	57.799	40.783	22.4842	18.8868	31.0733	30.7293	21.9969	13.2594	13.284	39.8245	15.3176
SMAD (Negative) Pathway (Degradation)	1.87765	21.8588	15.9177	21.7086	6.08998	12.3747	14.2901	4.86807	11.4456	24.6901	17.0069	24.2298	20.2683	30.2627	11.661	12.6819	19.0066	15.6242	16.1385	11.8852	14.911	18.6274	7.085	25.7336	10.8292	-1.63968	12.6112	21.4158	14.6379	18.7887	5.32526	9.93514	11.4952	-0.985853	0.646207	12.9018	14.0707	26.5187	40.0301	10.1974	15.2132	14.7042	17.7751	11.5936	16.4058	12.195	18.7078	13.8796	4.21775
SMAD (Positive) Main Pathway	13.041	29.0885	22.1491	41.1385	23.979	29.3995	13.5037	8.46199	24.3995	51.5863	35.7943	42.087	36.6115	51.8883	40.6767	45.2086	46.0995	41.4471	20.9535	26.2006	30.1082	29.446	26.5772	63.1599	20.6464	10.5071	25.2775	36.1447	25.267	40.7423	20.8549	27.6707	7.98881	10.0904	9.29301	21.9806	23.2873	42.6611	57.799	40.783	22.4842	18.8868	31.0733	30.7293	21.9969	13.2594	13.284	39.8245	15.3176
SMAD (Positive) Pathway (Degradation)	1.87765	21.8588	15.9177	21.7086	6.08998	12.3747	14.2901	4.86807	11.4456	24.6901	17.0069	24.2298	20.2683	30.2627	11.661	12.6819	19.0066	15.6242	16.1385	11.8852	14.911	18.6274	7.085	25.7336	10.8292	-1.63968	12.6112	21.4158	14.6379	18.7887	5.32526	9.93514	11.4952	-0.985853	0.646207	12.9018	14.0707	26.5187	40.0301	10.1974	15.2132	14.7042	17.7751	11.5936	16.4058	12.195	18.7078	13.8796	4.21775
Cell Cycle Pathway (Metaphase-Anaphase)	0.0755727	-4.86746	-6.25813	-8.45436	-1.8399	0.480524	-3.47684	-7.15266	-4.33477	-3.42207	-2.05001	-7.00553	-6.49405	-8.83564	-6.75902	-3.07436	-1.57103	-5.43482	-2.61703	-4.16273	-6.57167	-3.61411	-5.13572	-1.64442	-8.44564	-5.66636	-0.0575642	-2.42416	-5.07938	-3.26603	-4.76482	-8.03524	-2.53472	-1.34196	-2.95933	-3.0119	-3.78297	-0.954104	-1.45122	-5.62959	-6.41976	-5.89083	-10.3589	-1.04783	-9.35941	-8.209	-6.45182	0.526384	-4.20555
Cell Cycle Pathway (Origin of S-phase)	-25.199	-34.4603	-33.366	-37.2586	-34.4642	-33.0147	-38.8197	-31.7996	-31.773	-37.3854	-34.3072	-38.582	-33.4149	-41.4882	-33.0575	-37.0194	-38.2791	-40.16	-35.2356	-37.0018	-35.1519	-38.9625	-39.1755	-42.0387	-39.9194	-25.556	-35.727	-28.2696	-38.5949	-34.7351	-37.1977	-42.9573	-24.1841	-38.7864	-35.1023	-29.9323	-28.7051	-22.3455	-43.949	-21.6619	-31.5411	-29.0322	-39.3485	-34.7243	-26.4057	-18.2183	-30.8681	-28.5938	-33.4739
STAT3 Main Pathway	78.9059	66.809	83.0589	176.521	99.4807	60.9997	64.2459	89.1989	82.5662	101.376	127.88	93.5283	135.96	148.257	125.288	157.776	105.08	134.404	71.417	142.195	155.856	104.188	145.424	79.2686	151.164	146.836	120.432	65.4247	114.857	54.1299	174.272	52.7796	56.1898	66.7817	67.4821	91.0816	89.1908	55.9786	66.564	143.964	69.4072	64.7415	96.892	96.9055	43.9785	36.0147	54.9591	118.367	97.8161
TGF beta Main Pathway	80.375	52.896	86.9148	148.014	89.3493	70.6184	70.2003	83.1838	87.315	105.925	110.667	88.7923	106.339	129.011	127.008	138.216	100.893	131.514	81.7669	113.114	124.28	87.5758	131.445	94.3902	119.772	114.651	106.256	46.0044	98.157	56.6824	139.013	54.9038	38.1897	52.7746	50.95	52.376	46.6355	54.6854	80.7981	109.564	34.8615	26.4324	71.3113	110.867	38.8307	45.3098	37.7915	106.773	81.7894
TGF beta Pathway (Epithelial mesehchymal transition)	6.08529	4.65193	7.57014	6.48718	2.33057	2.40445	9.37467	8.39525	4.37078	6.90856	11.7757	9.97573	6.01529	4.4919	7.30211	5.17033	8.18017	8.03719	6.02096	3.11326	4.82256	5.65011	10.0886	5.99076	3.51729	7.26479	7.85709	4.46816	6.864	4.32558	11.1152	7.54272	2.6941	5.79802	5.10709	1.48668	1.73864	1.01967	-0.868108	5.57765	6.35157	4.90185	10.2282	6.25497	1.88463	3.76491	4.27523	2.62053	8.01592
TGF beta Pathway (Post-transcriptional G1 arrest)	7.43759	5.515	12.976	11.0089	8.94166	9.36548	9.95948	8.1925	8.22165	10.8562	11.4446	10.0683	10.6548	3.80467	13.5867	10.4974	9.76802	12.5185	6.26865	6.8179	8.93322	10.4377	14.5723	8.71256	4.91441	7.71888	9.28133	-1.37655	5.9929	8.13995	12.1277	8.27384	-2.94116	2.3716	2.50671	1.57616	-1.03189	1.28905	9.54434	15.6175	3.18774	2.16119	8.99203	11.0447	6.60501	8.32877	2.35825	9.81534	6.26801
TGF beta Pathway (SnON degradation)	-2.64806	0.244323	-1.01121	-2.04564	-2.0315	-0.489184	1.23479	-2.60105	-0.232151	1.36197	0.895563	3.23925	-2.70321	-1.4836	3.15772	4.21181	2.15719	2.18768	1.43791	1.12719	0.765041	0.814362	-0.381204	6.14539	1.57637	-1.24883	-0.165168	-1.38204	-2.02935	-1.92337	2.40782	1.06424	3.76168	-0.786155	-0.80168	-0.995161	0.453939	-0.500138	3.66822	0.708114	-2.27353	-1.58167	1.11489	-1.79519	-0.133338	-0.461558	1.91871	-1.41518	-1.42025
TGF beta Pathway (Tumor suppression)	-2.64806	0.244323	-1.01121	-2.04564	-2.0315	-0.489184	1.23479	-2.60105	-0.232151	1.36197	0.895563	3.23925	-2.70321	-1.4836	3.15772	4.21181	1.61049	2.18768	1.43791	1.12719	0.0744685	0.814362	-1.37215	6.14539	1.57637	-1.24883	-0.165168	-1.38204	-2.02935	-1.92337	2.40782	1.06424	3.76168	-0.786155	-0.80168	-0.995161	0.453939	-0.500138	2.51262	-0.559454	-2.27353	-1.58167	1.11489	-1.79519	-1.19565	-1.91559	1.91871	-2.50269	-1.42025
TGF beta Pathway (Tumorigenesis)	-2.64806	0.244323	-1.01121	-2.04564	-2.0315	-0.489184	1.23479	-2.60105	-0.232151	1.36197	0.895563	3.23925	-2.70321	-1.4836	3.15772	4.21181	1.61049	2.18768	1.43791	1.12719	0.0744685	0.814362	-1.37215	6.14539	1.57637	-1.24883	-0.165168	-1.38204	-2.02935	-1.92337	2.40782	1.06424	3.76168	-0.786155	-0.80168	-0.995161	0.453939	-0.500138	2.51262	-0.559454	-2.27353	-1.58167	1.11489	-1.79519	-1.19565	-1.91559	1.91871	-2.50269	-1.42025
TNF (Negative) Main Pathway	4.4264	-3.63251	4.91738	3.34926	2.63847	0.479325	3.15325	6.23173	-0.33019	1.70974	3.12541	-1.14046	-0.361099	0.642996	3.11577	0.732446	0.750535	3.0967	-0.37178	1.90603	-2.55485	0.441451	3.39911	-1.7831	7.05957	8.66623	1.92729	-0.751521	2.69692	-0.441516	8.14992	2.0182	2.35983	2.51717	4.57391	4.63884	4.55719	-6.67283	-1.05424	2.68166	-0.552825	0.606746	-0.98197	1.95868	-3.73562	-3.03235	-1.99565	1.8215	0.646741
TNF (Negative) Pathway (Apoptosis)	3.04608	-4.13544	3.52247	-1.14296	1.90771	0.410965	2.44715	4.32186	-1.80906	-0.517045	0.756763	-1.85831	-2.84589	-1.45944	0.107064	-1.88146	-0.264854	0.986171	-0.814227	-0.872496	-4.85681	-0.843368	-0.522789	-2.57199	4.88552	5.72804	0.113276	-1.79819	1.43427	-0.661479	4.0161	1.64737	2.35466	2.41025	3.89778	2.48101	3.00357	-6.451	-2.09443	-0.484919	-1.23628	0.0471989	-2.14999	0.389743	-3.83591	-2.40441	-3.35913	-2.35392	-0.832844
TNF (Positive) Main Pathway	5.91358	3.77516	7.25415	12.5159	8.35893	4.73094	8.68057	5.3591	9.05106	8.70838	13.2222	8.9317	17.9099	7.08913	23.8413	22.1569	14.5795	13.2981	8.61849	10.8863	13.5934	14.9402	12.2877	9.72088	14.5051	15.1063	6.86458	3.43559	7.70901	3.2957	19.4131	5.85964	3.17787	3.96488	4.51529	6.85284	7.0593	3.4169	3.09632	4.98703	5.31941	3.33543	14.6126	5.15504	-0.853983	5.4583	7.49062	6.70912	10.6037
TNF (Positive) Pathway (Gene expression, Cell survival)	5.4274	9.84297	6.16422	11.5384	4.17329	2.69784	5.62445	3.77446	8.91094	6.68896	12.7353	10.6636	8.49477	6.38755	18.0879	20.0736	12.5606	14.3462	8.46162	13.5379	11.6571	12.0928	12.1269	12.987	11.4407	9.67294	7.95458	6.30311	6.15746	6.10699	15.0841	6.70236	5.39314	2.89986	1.29784	7.77243	9.61904	2.71708	3.0489	5.46932	6.36076	3.75206	13.2658	5.68021	-1.55279	0.816674	7.5387	3.24249	10.9325
TNF (Positive) Pathway (IKBs degradation)	7.91733	7.47044	7.8844	13.3321	6.08669	3.27769	5.85474	6.887	8.91186	7.97563	12.7118	10.514	7.80786	6.66397	12.6715	13.4698	10.3267	11.7662	9.58217	10.0711	10.4535	9.00495	13.6736	7.67485	10.3654	11.2282	7.67767	6.51277	9.44025	9.09173	14.7187	6.11232	7.11614	5.08259	3.22641	10.6783	12.5863	4.99186	5.65597	6.8903	8.67215	7.3535	12.9075	5.24352	2.06799	3.21622	7.20223	4.17919	10.1486
TRAF (Negative) Main Pathway	-0.708639	-2.58616	-0.405055	0.205291	-0.398825	-0.767775	0.0800411	-1.75014	-1.05463	0.302805	0.531366	-1.74723	-1.51197	0.106806	0.262578	-0.84048	-0.218679	-0.181841	-2.00259	0.886244	-4.66892	-1.04528	0.513874	0.704505	0.289812	0.604066	-0.23046	1.16028	1.34526	-1.25886	-0.550255	-2.1922	-0.305144	-2.72167	-2.62471	-0.951458	0.327555	-4.15346	1.5658	0.0581161	-1.13423	-0.16987	-3.40232	-0.514762	0.345236	0.902457	-0.46494	0.241512	-1.27922
TRAF (Negative) Pathway (IKBs Degradation)	10.458	7.94229	9.9232	13.9041	8.29531	5.14699	7.84379	9.28198	9.26705	9.46129	13.7986	9.11936	12.8826	8.36736	14.304	13.9909	13.2566	13.0826	10.5342	13.0178	10.6984	10.6234	14.9764	9.54621	15.2063	12.9178	9.9729	8.19098	10.638	7.6762	14.0741	8.76658	6.9701	7.8485	6.91441	13.8628	14.994	4.90302	8.46413	11.0184	13.1283	11.9242	16.6006	9.98532	5.00131	3.66653	9.30008	8.65834	13.421
TRAF (Positive) Main Pathway	14.0136	8.67826	5.47535	26.2385	10.1894	9.94047	14.1844	9.03614	9.58237	18.0412	22.8148	14.5472	25.3663	31.6227	24.8174	26.8613	12.7969	24.7392	10.9562	19.2754	26.6147	20.6944	21.8944	12.8618	22.7152	14.5678	14.197	16.4688	14.784	7.21011	32.2174	6.10895	9.50098	11.7475	8.10989	7.18962	6.11492	10.4907	8.55568	12.0363	8.54225	7.49478	24.3102	14.9915	5.26402	5.45346	16.2883	13.9226	9.37043
TRAF (Positive) Pathway (IKBs Degradation)	10.458	7.94229	9.9232	13.9041	8.29531	5.14699	7.84379	9.28198	9.26705	9.46129	13.7986	9.11936	12.8826	8.36736	14.304	13.9909	13.2566	13.0826	10.5342	13.0178	10.6984	10.6234	14.9764	9.54621	15.2063	12.9178	9.9729	8.19098	10.638	7.6762	14.0741	8.76658	6.9701	7.8485	6.91441	13.8628	14.994	4.90302	8.46413	11.0184	13.1283	11.9242	16.6006	9.98532	5.00131	3.66653	9.30008	8.65834	13.421
Transcription of mRNA Pathway	-12.9643	-10.4125	-14.6094	-21.0544	-16.7775	-12.6059	-10.1295	-10.4599	-8.55113	-21.8509	-25.1127	-23.0787	-15.382	-23.3338	-14.453	-24.1424	-23.5789	-20.749	-6.64461	-13.9943	-18.6492	-19.9988	-19.2424	-13.7403	-16.5448	-7.49289	-14.098	-15.8496	-18.0132	-17.8855	-15.4899	-10.2104	-16.0097	-10.6247	-6.29057	-18.9785	-12.5566	-16.5181	-8.14905	-17.2437	-14.5845	-13.1233	-27.6135	-20.9703	-21.6678	-12.4514	-15.3664	-15.1649	-11.7977
Cell Cycle Pathway (End of S-phase)	-5.50624	-8.06408	-8.6517	-11.4482	-7.03313	-9.41691	-9.73904	-6.18407	-6.92904	-12.0518	-6.57254	-8.76105	-10.4279	-18.7812	-8.37955	-6.18303	-9.11663	-8.06544	-7.90062	-8.63108	-5.28516	-9.33103	-10.7635	-15.1447	-14.6035	-5.98396	-10.4322	-7.16556	-7.87304	-10.0004	-7.11919	-13.4033	-6.75374	-11.8217	-12.18	-7.86496	-9.20111	-5.96046	-15.2465	-7.91305	-10.0924	-7.72335	-12.6554	-11.0495	-4.14478	-3.68101	-6.8558	-6.51294	-10.6413
Translation Regulation of EIF4F activity	13.289	9.09761	5.65756	8.44949	9.67519	13.4205	8.81134	9.79412	8.89948	14.2521	11.3801	9.92509	9.35426	-1.10085	13.1163	9.32091	11.3575	10.2232	18.4381	7.99101	3.26894	7.46165	8.30669	6.98461	4.29705	9.05286	2.51938	7.95805	5.13121	5.15989	8.96185	9.52067	9.68253	5.57544	5.93455	8.14274	6.41242	5.49946	4.49818	15.9293	8.22137	1.94771	1.75401	9.70664	-0.880137	3.66253	9.49832	13.4343	5.6636
Ubiquitin Proteasome Main Pathway	3.83446	-20.7603	-13.1722	-40.1015	-19.2467	-22.5162	-6.54439	-1.50358	-14.1021	-37.4734	-17.9992	-27.4817	-35.1829	-48.2976	-19.1341	-18.9766	-28.7521	-17.752	-24.9883	-24.6062	-20.5609	-28.4139	-16.633	-38.3371	-20.3989	0.705929	-17.7745	-26.7581	-22.5591	-28.665	-7.64114	-10.8925	-13.1644	-7.60894	-5.78297	-15.011	-14.9893	-35.9374	-56.2039	-21.9765	-18.1986	-13.8758	-18.3855	-15.0636	-30.851	-19.8332	-16.2954	-22.3194	-5.65284
Ubiquitin Proteasome Pathway (Degraded Protein)	3.25715	2.9548	2.31297	-11.5085	-6.89672	-6.43567	8.0098	1.28271	3.01772	-6.90615	1.42106	-4.92994	-8.2371	-9.37744	-1.96875	-4.19153	-7.35563	0.476937	-3.48503	1.2222	-4.31748	-4.51366	-3.2913	-7.77224	0.167317	5.45433	0.897708	-3.35733	-1.35304	-9.18588	4.4227	1.80924	4.04936	1.54739	3.33458	2.1511	5.53028	-5.48383	-10.3225	2.46431	3.65149	4.66769	2.59041	1.38962	-5.49635	0.0318241	5.54801	-3.35646	9.59898
VEGF Main Pathway	15.3854	9.30051	11.5349	12.7221	17.5096	30.08	22.0359	8.52952	19.1402	21.0225	21.086	16.7227	14.3755	12.9358	26.1033	19.5904	16.4872	18.9489	2.06576	11.0258	13.5194	7.81271	16.2547	18.7498	16.7538	16.801	13.4227	6.56409	20.2102	22.0953	20.0598	17.5176	11.3006	18.0218	18.9624	6.61899	5.47279	14.2947	27.7692	19.3957	3.50689	3.42825	8.63733	17.5541	2.14499	3.16041	11.2494	13.5446	13.0641
VEGF Pathway (Actin Reorganization)	7.41946	2.78196	3.37463	11.2135	11.3541	16.2416	8.9974	5.25952	9.93325	15.2275	16.5433	14.2063	12.7447	9.69217	20.1508	14.8991	14.6788	15.2029	0.245127	3.77853	11.2885	7.57705	13.5968	11.4522	11.4927	9.59708	10.6502	7.25637	15.9216	17.8672	10.6516	6.30821	-1.21682	10.9205	10.0074	-1.0289	-0.355988	11.6898	18.7854	11.765	0.405883	1.41343	3.01085	6.85816	3.19472	2.165	6.02824	8.53895	7.93939
VEGF Pathway (Nitric Oxide Production)	0.275352	-0.406961	0	-0.747034	-0.129526	0.640914	1.74466	1.01535	1.54207	0.461871	0.723155	0.922754	-1.00651	-0.951277	0.43211	-0.61557	0.574051	-0.540771	1.49601	0.895967	0	-0.314217	0.844404	1.02311	-0.778763	1.05862	1.59066	1.1511	0.774246	0.416025	0.500335	1.72049	0	1.28845	2.90106	0.215193	0.826702	-1.67597	0.50504	1.97808	2.00591	1.97305	1.05141	0.431158	0.0154101	-0.164217	1.03262	-0.723586	0.957301
Wnt Main Pathway	28.8216	7.32955	14.5902	24.0057	30.839	31.4743	39.5495	27.081	21.841	20.4028	26.0019	26.9767	24.7072	11.3671	45.761	35.2283	23.6842	30.3347	14.9026	25.3823	34.8325	15.6389	39.8366	10.9711	19.9564	44.4301	22.9517	13.916	27.6112	28.2229	41.2851	7.73677	7.21283	21.9553	25.3021	10.3542	7.62949	9.53108	8.79009	7.07235	17.5924	8.23866	9.09281	28.0487	-0.656768	10.6231	6.94432	24.189	2.90252
Wnt Pathway (Ctnn-b Degradation)	5.432	-17.2903	-11.5892	-13.0904	-3.91719	-11.3301	-5.27634	-0.710102	-8.11695	-22.9711	-13.7363	-23.125	-8.39628	-21.8737	-7.21194	-5.72983	-18.2484	-10.0518	-13.7168	-0.86978	-4.086	-14.9593	0.723804	-25.1518	-3.88907	8.26162	-5.26157	-22.6216	-9.72514	-14.8754	0.914805	-13.1923	-7.70367	-2.43579	-4.10703	-4.78354	-7.72385	-29.3865	-34.1189	-11.1155	-8.58336	-9.99727	-9.95285	-6.05289	-15.9075	-11.7587	-9.60563	-10.4301	4.33471
IL-6 Pathway (IKBs degradation)	7.58577	4.32568	6.49322	7.50019	5.00704	2.26507	5.51238	5.91756	5.15521	4.84783	8.49892	6.23912	6.69582	4.39134	8.68967	8.27734	8.64371	7.26271	9.14018	7.47516	5.22714	7.25079	8.86899	6.53152	7.2135	8.67944	6.74076	5.60996	7.21696	5.39482	8.16939	6.62668	3.44	5.18615	5.60696	9.94572	11.4376	3.18871	4.77865	7.36646	9.45924	8.52043	11.0409	4.28715	3.57915	3.10833	6.40197	2.59499	8.87709
[truncated: 429 more columns]
