# Supplementary material for: Molecular pathway activation features linked with transition from normal skin to primary and metastatic melanomas in human
Source: Oncotarget. 2015 Nov 26;7(1):656–70. doi: 10.18632/oncotarget.6394 (PMC4808024; doi:10.18632/oncotarget.6394)
Supplement: Supplementary file 4 [file oncotarget-07-0656-s004.xlsx]

## Sheet: Metabolism
Metabolic pathways
Svm Linear	Sensitivity	Specificity	Balanced Accuracy		Average accuracy
Metastasic	0.909091	0.904762	0.906926
Nevus	0.8	0.982301	0.89115
Primary Melanoma	0.818182	0.964706	0.891444
Skin	1	0.989247	0.994624
					0.921036
Svm Radial	Sensitivity	Specificity	Balanced Accuracy
Metastasic	0.927273	0.952381	0.939827
Nevus	0.8	0.99115	0.895575
Primary Melanoma	0.909091	0.964706	0.936898
Skin	1	0.989247	0.994624
					0.941731
Random Forest	Sensitivity	Specificity	Balanced Accuracy
Metastasic	0.909091	0.920635	0.914863
Nevus	0.8	1	0.9
Primary Melanoma	0.818182	0.964706	0.891444
Skin	1	0.956989	0.978495
					0.9212
PLS	Sensitivity	Specificity	Balanced Accuracy
Metastasic	0.927273	0.920635	0.923954
Nevus	0.8	1	0.9
Primary Melanoma	0.878788	0.952941	0.915865
Skin	1	1	1
					0.934955
GLMNET	Sensitivity	Specificity	Balanced Accuracy
Metastasic	0.927273	0.968254	0.947763
Nevus	0.4	1	0.7
Primary Melanoma	0.939394	0.952941	0.946168
Skin	1	0.967742	0.983871
					0.89445

## Sheet: Signaling
Signaling pathways
Svm Linear	Sensitivity	Specificity	Balanced Accuracy		Average accuracy
Metastasic	0.872727	0.904762	0.888745
Nevus	1	0.982301	0.99115
Primary Melanoma	0.818182	0.917647	0.867914
Skin	0.92	1	0.96
					0.926952
Svm Radial	Sensitivity	Specificity	Balanced Accuracy
Metastasic	0.909091	0.936508	0.922799
Nevus	1	0.973451	0.986726
Primary Melanoma	0.878788	0.941176	0.909982
Skin	0.88	1	0.94
					0.939877
Random Forest	Sensitivity	Specificity	Balanced Accuracy
Metastasic	0.927273	0.873016	0.900144
Nevus	0.6	0.982301	0.79115
Primary Melanoma	0.787879	0.929412	0.858645
Skin	0.88	1	0.94
					0.872485
PLS	Sensitivity	Specificity	Balanced Accuracy
Metastasic	0.872727	0.873016	0.872872
Nevus	0.8	0.973451	0.886726
Primary Melanoma	0.757576	0.941176	0.849376
Skin	0.88	0.967742	0.923871
					0.883211
GLMNET	Sensitivity	Specificity	Balanced Accuracy
Metastasic	0.927273	0.888889	0.908081
Nevus	0.4	1	0.7
Primary Melanoma	0.818182	0.952941	0.885561
Skin	0.96	0.967742	0.963871
					0.864378
