# Supplementary material for: Molecular pathway activation features linked with transition from normal skin to primary and metastatic melanomas in human
Source: Oncotarget. 2015 Nov 26;7(1):656–70. doi: 10.18632/oncotarget.6394 (PMC4808024; doi:10.18632/oncotarget.6394)
Supplement: Supplementary file 5 [file oncotarget-07-0656-s005.xlsx]

## Sheet: Top pathways
Top pathways
Svm Linear	Sensitivity	Specificity	Balanced Accuracy		Average accuracy
Metastasic	0.909091	0.888889	0.89899
Nevus	1	0.99115	0.995575
Primary Melanoma	0.787879	0.964706	0.876292
Skin	0.96	0.978495	0.969247
					0.935026
Svm Radial	Sensitivity	Specificity	Balanced Accuracy
Metastasic	0.927273	0.888889	0.908081
Nevus	0.8	1	0.9
Primary Melanoma	0.757576	0.952941	0.855258
Skin	1	0.978495	0.989247
					0.913147
Random Forest	Sensitivity	Specificity	Balanced Accuracy
Metastasic	0.909091	0.904762	0.906926
Nevus	0.8	0.99115	0.895575
Primary Melanoma	0.757576	0.941176	0.849376
Skin	1	0.978495	0.989247
					0.910281
PLS	Sensitivity	Specificity	Balanced Accuracy
Metastasic	0.909091	0.809524	0.859307
Nevus	0.6	1	0.8
Primary Melanoma	0.606061	0.929412	0.767736
Skin	0.96	0.967742	0.963871
					0.847729
GLMNET	Sensitivity	Specificity	Balanced Accuracy
Metastasic	0.909091	0.84127	0.87518
Nevus	1	0.982301	0.99115
Primary Melanoma	0.606061	0.964706	0.785383
Skin	1	0.967742	0.983871
					0.908896
