# Supplementary material for: Molecular pathway activation features linked with transition from normal skin to primary and metastatic melanomas in human
Source: Oncotarget. 2015 Nov 26;7(1):656–70. doi: 10.18632/oncotarget.6394 (PMC4808024; doi:10.18632/oncotarget.6394)
Supplement: Supplementary file 7 [file oncotarget-07-0656-s007.xlsx]

## Sheet: Лист1
Clusters, determined by WGCNA analysis
Cluster #1
	1D-myo-inositol hexakisphosphate biosynthesis II mammalian	D-myo-inositol 134-trisphosphate biosynthesis
1D-myo-inositol hexakisphosphate biosynthesis II mammalian	1	0.909
D-myo-inositol 134-trisphosphate biosynthesis	0.909	1
Cluster #2
	4-hydroxyproline degradation	proline degradation	cAMP Main Pathway	Cellular Anti Apoptosis Main Pathway	MAPK Signaling Main Pathway
4-hydroxyproline degradation	1	1	0.459	0.421	0.383
proline degradation	1	1	0.459	0.421	0.383
cAMP Main Pathway	0.459	0.459	1	0.972	0.956
Cellular Anti Apoptosis Main Pathway	0.421	0.421	0.972	1	0.966
MAPK Signaling Main Pathway	0.383	0.383	0.956	0.966	1
Cluster #3
	cysteine biosynthesis	MAPK Family Main Pathway	p38 (Negative) Main Signaling Pathway	p38 (Positive) Main Signaling Pathway
cysteine biosynthesis	1	-0.491	-0.487	-0.487
MAPK Family Main Pathway	-0.491	1	0.973	0.973
p38 (Negative) Main Signaling Pathway	-0.487	0.973	1	1
p38 (Positive) Main Signaling Pathway	-0.487	0.973	1	1
Cluster #4
	2-oxoisovalerate decarboxylation to isobutanoyl-CoA	cholesterol biosynthesis I	cholesterol biosynthesis III via desmosterol	cholesterol biosynthesis II via 2425-dihydrolanosterol	mevalonate pathway	superpathway of cholesterol biosynthesis	superpathway of geranylgeranyldiphosphate biosynthesis I via mevalonate	threonine degradation
2-oxoisovalerate decarboxylation to isobutanoyl-CoA	1	0.517	0.517	0.517	0.547	0.546	0.571	0.867
cholesterol biosynthesis I	0.517	1	1	1	0.875	0.98	0.878	0.395
cholesterol biosynthesis III via desmosterol	0.517	1	1	1	0.875	0.98	0.878	0.395
cholesterol biosynthesis II via 2425-dihydrolanosterol	0.517	1	1	1	0.875	0.98	0.878	0.395
mevalonate pathway	0.547	0.875	0.875	0.875	1	0.947	0.986	0.449
superpathway of cholesterol biosynthesis	0.546	0.98	0.98	0.98	0.947	1	0.954	0.428
superpathway of geranylgeranyldiphosphate biosynthesis I via mevalonate	0.571	0.878	0.878	0.878	0.986	0.954	1	0.469
threonine degradation	0.867	0.395	0.395	0.395	0.449	0.428	0.469	1
Cluster #5
	AKT Pathway (p53 Degradation)	GSK3 Pathway (Degradation)	JAK mStat Pathway (JAK degradation)	p53 Signaling (Negative) Pathway (p53 Degradation)	Wnt Pathway (Ctnn-b Degradation)
AKT Pathway (p53 Degradation)	1	-0.444848	0.393047	0.465307	0.418655
GSK3 Pathway (Degradation)	-0.444848	1	-0.952861	-0.968152	-0.958658
JAK mStat Pathway (JAK degradation)	0.393047	-0.952861	1	0.958404	0.95476
p53 Signaling (Negative) Pathway (p53 Degradation)	0.465307	-0.968152	0.958404	1	0.976598
Wnt Pathway (Ctnn-b Degradation)	0.418655	-0.958658	0.95476	0.976598	1
Cluster #6
	AHR Pathway (C-MycExpression)	AHR Pathway (PS2 Gene Expression)	Androgen Receptor Pathway (Apoptosis)	cAMP Pathway (Metabolic Energy)	HGF Pathway (Cell scattering)	HGF Pathway (Cell survival)	HGF Pathway (IP3 pathway)	IL-2 Pathway (Apoptosis)	IL-2 Pathway (Apoptosis inhibition)	TGF beta Pathway (Epithelial mesehchymal transition)
AHR Pathway (C-MycExpression)	1	0.93651	0.649535	0.67403	0.657788	0.657788	0.601186	0.597392	0.622957	0.597536
AHR Pathway (PS2 Gene Expression)	0.93651	1	0.64438	0.637572	0.597728	0.597728	0.573441	0.58724	0.604339	0.560686
Androgen Receptor Pathway (Apoptosis)	0.649535	0.64438	1	0.944921	0.866877	0.866877	0.857643	0.901217	0.811743	0.804245
cAMP Pathway (Metabolic Energy)	0.67403	0.637572	0.944921	1	0.945583	0.945583	0.915435	0.935601	0.871265	0.831974
HGF Pathway (Cell scattering)	0.657788	0.597728	0.866877	0.945583	1	1	0.962777	0.8666	0.883337	0.811909
HGF Pathway (Cell survival)	0.657788	0.597728	0.866877	0.945583	1	1	0.962777	0.8666	0.883337	0.811909
HGF Pathway (IP3 pathway)	0.601186	0.573441	0.857643	0.915435	0.962777	0.962777	1	0.908968	0.919976	0.804637
IL-2 Pathway (Apoptosis)	0.597392	0.58724	0.901217	0.935601	0.8666	0.8666	0.908968	1	0.872918	0.764186
IL-2 Pathway (Apoptosis inhibition)	0.622957	0.604339	0.811743	0.871265	0.883337	0.883337	0.919976	0.872918	1	0.835202
TGF beta Pathway (Epithelial mesehchymal transition)	0.597536	0.560686	0.804245	0.831974	0.811909	0.811909	0.804637	0.764186	0.835202	1
Cluster #7
	adenine and adenosine salvage III	adenosine nucleotides degradation	guanine and guanosine salvage	purine deoxyribonucleosides degradation	purine ribonucleosides degradation to ribose-1-phosphate
adenine and adenosine salvage III	1	0.822953	0.862775	0.874142	0.930262
adenosine nucleotides degradation	0.822953	1	0.62882	0.775415	0.833325
guanine and guanosine salvage	0.862775	0.62882	1	0.61869	0.698907
purine deoxyribonucleosides degradation	0.874142	0.775415	0.61869	1	0.948984
purine ribonucleosides degradation to ribose-1-phosphate	0.930262	0.833325	0.698907	0.948984	1
Cluster #8
	AKT Pathway (Caspase Cascade)	AKT Pathway (Cell Cycle Progression)	AKT Pathway (Death Genes)	AKT Pathway (Elevation of Glucose Import)	AKT Pathway (Genetic Stability)	AKT Pathway (JNK Pathway)	AKT Pathway (p73 Mediated Apoptosis)	AKT Pathway (Regeneration of Cyclic Nucleotide)	AKT Pathway (Synaptic Signaling)
AKT Pathway (Caspase Cascade)	1	0.811225	0.881204	0.942285	0.812925	0.943856	0.894855	0.893194	0.856247
AKT Pathway (Cell Cycle Progression)	0.811225	1	0.85063	0.866565	0.862466	0.859369	0.836517	0.81523	0.773905
AKT Pathway (Death Genes)	0.881204	0.85063	1	0.975159	0.931964	0.916313	0.930866	0.929358	0.84329
AKT Pathway (Elevation of Glucose Import)	0.942285	0.866565	0.975159	1	0.91883	0.964869	0.951527	0.959716	0.881671
AKT Pathway (Genetic Stability)	0.812925	0.862466	0.931964	0.91883	1	0.869675	0.865913	0.847104	0.820923
AKT Pathway (JNK Pathway)	0.943856	0.859369	0.916313	0.964869	0.869675	1	0.917988	0.916394	0.86963
AKT Pathway (p73 Mediated Apoptosis)	0.894855	0.836517	0.930866	0.951527	0.865913	0.917988	1	0.928803	0.845803
AKT Pathway (Regeneration of Cyclic Nucleotide)	0.893194	0.81523	0.929358	0.959716	0.847104	0.916394	0.928803	1	0.848663
AKT Pathway (Synaptic Signaling)	0.856247	0.773905	0.84329	0.881671	0.820923	0.86963	0.845803	0.848663	1
Cluster #9
	tryptophan degradation	tryptophan degradation to 2-amino-3-carboxymuconate semialdehyde
tryptophan degradation	1	0.981052
tryptophan degradation to 2-amino-3-carboxymuconate semialdehyde	0.981052	1
Cluster #10
	AKT Pathway (Aggregation & Neurodegeneration)	AKT Pathway (Apoptosis Inhibition)	AKT Pathway (Cardiovascular Homeostasis)	AKT Pathway (Glucose Uptake)	AKT Pathway (Insulin Stimulated Mitogenesis)	AKT Pathway (Neuroprotection)	AKT Pathway (NF-kB Pathway)	AKT Pathway (Respiratory Burst)
AKT Pathway (Aggregation & Neurodegeneration)	1	0.762471	0.953832	0.956866	0.962726	0.956866	0.932109	0.956866
AKT Pathway (Apoptosis Inhibition)	0.762471	1	0.808432	0.808121	0.762057	0.808121	0.771419	0.808121
AKT Pathway (Cardiovascular Homeostasis)	0.953832	0.808432	1	0.998341	0.983542	0.998341	0.976915	0.998341
AKT Pathway (Glucose Uptake)	0.956866	0.808121	0.998341	1	0.985749	1	0.977899	1
AKT Pathway (Insulin Stimulated Mitogenesis)	0.962726	0.762057	0.983542	0.985749	1	0.985749	0.960897	0.985749
AKT Pathway (Neuroprotection)	0.956866	0.808121	0.998341	1	0.985749	1	0.977899	1
AKT Pathway (NF-kB Pathway)	0.932109	0.771419	0.976915	0.977899	0.960897	0.977899	1	0.977899
AKT Pathway (Respiratory Burst)	0.956866	0.808121	0.998341	1	0.985749	1	0.977899	1
Cluster #11
	dolichol and dolichyl phosphate biosynthesis	Hypoxia pathway EMT 1	Hypoxia pathway EMT 2	Hypoxia pathway EMT 3	Hypoxia pathway EMT 4	Interactions Report
dolichol and dolichyl phosphate biosynthesis	1	-0.229584	-0.229584	-0.229584	-0.229584	-0.271756
Hypoxia pathway EMT 1	-0.229584	1	1	1	1	0.968509
Hypoxia pathway EMT 2	-0.229584	1	1	1	1	0.968509
Hypoxia pathway EMT 3	-0.229584	1	1	1	1	0.968509
Hypoxia pathway EMT 4	-0.229584	1	1	1	1	0.968509
Interactions Report	-0.271756	0.968509	0.968509	0.968509	0.968509	1
Cluster #12
	adenosine deoxyribonucleotides de novo biosynthesis	CMP phosphorylation	guanosine ribonucleotides de novo biosynthesis	purine deoxyribonucleosides salvage	pyrimidine deoxyribonucleotide phosphorylation	superpathway of pyrimidine ribonucleotides ide novoi biosynthesis	UTP and CTP ide novoi biosynthesis
adenosine deoxyribonucleotides de novo biosynthesis	1	0.975678	0.906244	0.893426	0.959758	0.873524	0.902314
CMP phosphorylation	0.975678	1	0.886986	0.912923	0.977112	0.888431	0.919694
guanosine ribonucleotides de novo biosynthesis	0.906244	0.886986	1	0.859827	0.87147	0.786508	0.801533
purine deoxyribonucleosides salvage	0.893426	0.912923	0.859827	1	0.897153	0.843611	0.865621
pyrimidine deoxyribonucleotide phosphorylation	0.959758	0.977112	0.87147	0.897153	1	0.897643	0.918916
superpathway of pyrimidine ribonucleotides ide novoi biosynthesis	0.873524	0.888431	0.786508	0.843611	0.897643	1	0.981625
UTP and CTP ide novoi biosynthesis	0.902314	0.919694	0.801533	0.865621	0.918916	0.981625	1
Cluster #13
	AKT Pathway (Glycogen Synthesis)	Chromatin Main Pathway	Chromatin Pathway (Octamer Sliding)	Chromatin Pathway (Octamer Transfer)
AKT Pathway (Glycogen Synthesis)	1	0.519433	0.519058	0.519433
Chromatin Main Pathway	0.519433	1	0.950272	1
Chromatin Pathway (Octamer Sliding)	0.519058	0.950272	1	0.950272
Chromatin Pathway (Octamer Transfer)	0.519433	1	0.950272	1
Cluster #14
	2-oxobutanoate degradation	leucine degradation	propionyl-CoA degradation	superpathway of methionine degradation
2-oxobutanoate degradation	1	0.774301	0.91626	0.856621
leucine degradation	0.774301	1	0.640168	0.651308
propionyl-CoA degradation	0.91626	0.640168	1	0.785277
superpathway of methionine degradation	0.856621	0.651308	0.785277	1
